# Supplementary material for: 2-Ferrocenyl-6-(3-nitro­phen­yl)quinoline
Source: Acta Crystallogr Sect E Struct Rep Online. 2014 Mar 8;70(Pt 4):m129. doi: 10.1107/S1600536814004899 (PMC3998599; doi:10.1107/S1600536814004899)
Supplement: Supplementary file 1 [file e-70-0m129-sup1.cif]

##############################################################################
#                                                                            #
# This CIF contains the data in a paper accepted for publication in          #
# Acta Crystallographica Section E. It conforms to the requirements of       #
# Notes for Authors for Acta Crystallographica Section E, and has been       #
# peer reviewed under the auspices of the IUCr Commission on Journals.       #
#                                                                            #
# Full details of the Crystallographic Information File format               #
# are given in the paper "The Crystallographic Information File (CIF):       #
# a New Standard Archive File for Crystallography" by S. R. Hall, F. H.      #
# Allen and I. D. Brown [Acta Cryst. (1991), A47, 655-685].                  #
#                                                                            #
# The current version of the core CIF dictionary is obtainable from          #
# ftp://ftp.iucr.org/pub/cif_core.dic.                                       #
#                                                                            #
# Software is freely available for graphical display of the structure(s)     #
# in this CIF. For information consult the CIF software page                 #
# http://www.iucr.org/resources/cif/software.                                #
#                                                                            #
# This file may be used for bona fide research purposes within the           #
# scientific community so long as proper attribution is given to the journal # 
# article from which it was obtained.                                        #
#                                                                            #
##############################################################################
data_global
_audit_creation_method     'form.cif (version 2.0)'
_journal_data_validation_number     ?
_journal_date_recd_electronic     2014-02-10
_journal_date_accepted     2014-03-03
_journal_name_full     'Acta Crystallographica, Section E'
_journal_year     2014
_journal_volume     70
_journal_issue      4
_journal_page_first     m129
_journal_page_last     m129
_journal_paper_category     QM
_journal_paper_doi     10.1107/S1600536814004899
_journal_coeditor_code     FJ2663
_publ_contact_author_name     'Professor Xin-Qi Hao'
_publ_contact_author_address
;
College of Chemistry and Molecular Engineering,
Zhengzhou University, Henan, Zhengzhou 450001,
People's Republic of China
;
_publ_contact_author_email     xqhao@zzu.edu.cn
_publ_contact_author_fax     '086 371 67763207'
_publ_contact_author_phone     '086 371 67766667 '
_publ_section_title
;
2-Ferrocenyl-6-(3-nitrophenyl)quinoline
;
loop_
    _publ_author_name
    _publ_author_address
    'Xiao-Er Yuan'
;
College of Chemistry and Molecular Engineering,
Zhengzhou University, Henan, Zhengzhou 450001,
People's Republic of China
;
    'Guo-Qing Shi'
;
College of Chemistry and Molecular Engineering,
Zhengzhou University, Henan, Zhengzhou 450001,
People's Republic of China
School of Food and Bioengineering, Zhengzhou
University of Light Industry, Henan,
Zhengzhou 450052,
People's Republic of China
;
    'Xin Geng'
;
College of Chemistry and Molecular Engineering,
Zhengzhou University, Henan, Zhengzhou 450001,
People's Republic of China
;
    'Xin-Qi Hao'
;
College of Chemistry and Molecular Engineering,
Zhengzhou University, Henan, Zhengzhou 450001,
People's Republic of China
;
    'Mao-Ping Song'
;
College of Chemistry and Molecular Engineering,
Zhengzhou University, Henan, Zhengzhou 450001,
People's Republic of China
;
_publ_section_synopsis     .
data_I
_database_code_depnum_ccdc_archive 'CCDC 989588'
_audit_creation_method     SHELXL-97
_chemical_name_systematic
;
2-Ferrocenyl-6-(3-nitrophenyl)quinoline
;
_chemical_name_common     ?
_chemical_formula_moiety     'C25 H18 Fe N2 O2'
_chemical_formula_sum     'C25 H18 Fe N2 O2'
_chemical_formula_iupac     '[Fe (C5 H5) (C20 H13 N2 O2)]'
_chemical_formula_weight     434.26
_chemical_melting_point     ?
_symmetry_cell_setting     monoclinic
_symmetry_space_group_name_H-M     'P 21/c'
_symmetry_space_group_name_Hall     '-P 2ybc'
loop_
    _symmetry_equiv_pos_as_xyz
    'x, y, z'
    '-x, y+1/2, -z+1/2'
    '-x, -y, -z'
    'x, -y-1/2, z-1/2'
_cell_length_a     12.0523(15)
_cell_length_b     6.6997(8)
_cell_length_c     23.918(3)
_cell_angle_alpha     90.00
_cell_angle_beta     91.018(2)
_cell_angle_gamma     90.00
_cell_volume     1931.0(4)
_cell_formula_units_Z     4
_cell_measurement_reflns_used     2663
_cell_measurement_theta_min     2.38
_cell_measurement_theta_max     24.17
_cell_measurement_temperature     296(2)
_exptl_crystal_description     block
_exptl_crystal_colour     red
_exptl_crystal_size_max     0.41
_exptl_crystal_size_mid     0.32
_exptl_crystal_size_min     0.25
_exptl_crystal_density_diffrn     1.494
_exptl_crystal_density_meas     ?
_exptl_crystal_density_method     'not measured'
_exptl_crystal_F_000     896
_exptl_absorpt_coefficient_mu     0.806
_exptl_absorpt_correction_type     multi-scan
_exptl_absorpt_process_details     '(SADABS; Bruker, 2004)'
_exptl_absorpt_correction_T_min     0.7334
_exptl_absorpt_correction_T_max     0.8238
_exptl_special_details
;
;
_diffrn_ambient_temperature     296(2)
_diffrn_radiation_type     MoK\a
_diffrn_radiation_wavelength     0.71073
_diffrn_radiation_source     'fine-focus sealed tube'
_diffrn_radiation_monochromator     graphite
_diffrn_measurement_device_type     'Bruker SMART APEX CCD area-detector'
_diffrn_measurement_method     'phi and omega scans'
_diffrn_detector_area_resol_mean     ?
_diffrn_reflns_number     10490
_diffrn_reflns_av_R_equivalents     0.0287
_diffrn_reflns_av_sigmaI/netI     0.0314
_diffrn_reflns_theta_min     2.38
_diffrn_reflns_theta_max     25.50
_diffrn_reflns_theta_full     25.50
_diffrn_measured_fraction_theta_max     0.968
_diffrn_measured_fraction_theta_full     0.968
_diffrn_reflns_limit_h_min     -14
_diffrn_reflns_limit_h_max     14
_diffrn_reflns_limit_k_min     -7
_diffrn_reflns_limit_k_max     7
_diffrn_reflns_limit_l_min     -28
_diffrn_reflns_limit_l_max     28
_diffrn_standards_number     0
_diffrn_standards_interval_count     0
_diffrn_standards_interval_time     0
_diffrn_standards_decay_%     0
_refine_special_details
;
Refinement of <i>F</i>^2^ against ALL reflections. The weighted <i>R</i>-factor
<i>wR</i> and
goodness of fit <i>S</i> are based on <i>F</i>^2^, conventional
<i>R</i>-factors <i>R</i> are based
on <i>F</i>, with <i>F</i> set to zero for negative <i>F</i>^2^. The threshold
expression of
<i>F</i>^2^ > \s(<i>F</i>^2^) is used only for calculating <i>R</i>-factors(gt)
<i>etc</i>. and is
not relevant to the choice of reflections for refinement. <i>R</i>-factors
based
on <i>F</i>^2^ are statistically about twice as large as those based on
<i>F</i>, and <i>R</i>-
factors based on ALL data will be even larger.
;
_reflns_number_total     3478
_reflns_number_gt     2591
_reflns_threshold_expression     I>2sigma(I)
_refine_ls_structure_factor_coef     Fsqd
_refine_ls_matrix_type     full
_refine_ls_R_factor_all     0.0572
_refine_ls_R_factor_gt     0.0373
_refine_ls_wR_factor_gt     0.0814
_refine_ls_wR_factor_ref     0.0922
_refine_ls_goodness_of_fit_ref     1.014
_refine_ls_restrained_S_all     1.014
_refine_ls_number_reflns     3478
_refine_ls_number_parameters     271
_refine_ls_number_restraints     0
_refine_ls_hydrogen_treatment     constr
_refine_ls_weighting_scheme     calc
_refine_ls_weighting_details
         'calc w=1/[\s^2^(Fo^2^)+(0.0347P)^2^+1.1805P] where P=(Fo^2^+2Fc^2^)/3'
_atom_sites_solution_hydrogens     geom
_atom_sites_solution_primary     direct
_atom_sites_solution_secondary     difmap
_refine_ls_shift/su_max     0.018
_refine_ls_shift/su_mean     0.002
_refine_diff_density_max     0.246
_refine_diff_density_min     -0.330
_refine_ls_extinction_method     none
_refine_ls_extinction_coef     ?
loop_
    _atom_type_symbol
    _atom_type_description
    _atom_type_scat_dispersion_real
    _atom_type_scat_dispersion_imag
    _atom_type_scat_source
    'C' 'C' 0.0033 0.0016
                         'International Tables Vol C Tables 4.2.6.8 and 6.1.1.4'
    'H' 'H' 0.0000 0.0000
                         'International Tables Vol C Tables 4.2.6.8 and 6.1.1.4'
    'N' 'N' 0.0061 0.0033
                         'International Tables Vol C Tables 4.2.6.8 and 6.1.1.4'
    'O' 'O' 0.0106 0.0060
                         'International Tables Vol C Tables 4.2.6.8 and 6.1.1.4'
    'Fe' 'Fe' 0.3463 0.8444
                         'International Tables Vol C Tables 4.2.6.8 and 6.1.1.4'
_computing_data_collection     'APEX2 (Bruker, 2004)'
_computing_cell_refinement     'SAINT (Bruker, 2004)'
_computing_data_reduction     'SAINT (Bruker, 2004)'
_computing_structure_solution     'SHELXS97 (Sheldrick, 2008)'
_computing_structure_refinement     'SHELXL97 (Sheldrick, 2008)'
_computing_molecular_graphics     'SHELXTL (Sheldrick, 2008)'
_computing_publication_material     'SHELXL97 (Sheldrick, 2008)'
loop_
    _atom_site_type_symbol
    _atom_site_label
    _atom_site_fract_x
    _atom_site_fract_y
    _atom_site_fract_z
    _atom_site_U_iso_or_equiv
    _atom_site_adp_type
    _atom_site_calc_flag
    _atom_site_refinement_flags
    _atom_site_occupancy
    _atom_site_symmetry_multiplicity
    _atom_site_disorder_assembly
    _atom_site_disorder_group
    Fe Fe1 0.48569(3) 0.34296(6) 0.382218(16) 0.04797(15) Uani d . 1 1 . .
    N N1 1.19484(19) 0.4758(4) 0.00580(10) 0.0552(6) Uani d . 1 1 . .
    N N2 0.75102(16) 0.3060(3) 0.29398(9) 0.0424(5) Uani d . 1 1 . .
    O O1 1.2363(2) 0.5509(4) -0.03524(9) 0.0823(7) Uani d . 1 1 . .
    O O2 1.2073(2) 0.3023(4) 0.01888(10) 0.0812(7) Uani d . 1 1 . .
    C C1 1.1192(2) 0.8036(4) 0.02870(12) 0.0511(7) Uani d . 1 1 . .
    H H1 1.1580 0.8580 -0.0009 0.061 Uiso calc R 1 1 . .
    C C2 1.07022(19) 0.5188(4) 0.08508(10) 0.0407(6) Uani d . 1 1 . .
    H H2 1.0780 0.3831 0.0925 0.049 Uiso calc R 1 1 . .
    C C3 1.1253(2) 0.6038(4) 0.04103(10) 0.0417(6) Uani d . 1 1 . .
    C C4 0.9954(2) 0.8381(4) 0.10550(11) 0.0496(7) Uani d . 1 1 . .
    H H4 0.9501 0.9195 0.1268 0.060 Uiso calc R 1 1 . .
    C C5 1.0530(2) 0.9205(4) 0.06205(12) 0.0565(8) Uani d . 1 1 . .
    H H5 1.0473 1.0567 0.0550 0.068 Uiso calc R 1 1 . .
    C C6 1.00316(19) 0.6358(4) 0.11839(10) 0.0381(6) Uani d . 1 1 . .
    C C7 0.91613(19) 0.6649(4) 0.21141(10) 0.0399(6) Uani d . 1 1 . .
    H H7 0.9433 0.7946 0.2138 0.048 Uiso calc R 1 1 . .
    C C8 0.85097(19) 0.5899(4) 0.25508(10) 0.0371(6) Uani d . 1 1 . .
    C C9 0.81385(18) 0.3900(4) 0.25303(10) 0.0374(6) Uani d . 1 1 . .
    C C10 0.8399(2) 0.2741(4) 0.20579(11) 0.0429(6) Uani d . 1 1 . .
    H H10 0.8158 0.1425 0.2035 0.051 Uiso calc R 1 1 . .
    C C11 0.9000(2) 0.3533(4) 0.16343(11) 0.0427(6) Uani d . 1 1 . .
    H H11 0.9148 0.2749 0.1324 0.051 Uiso calc R 1 1 . .
    C C12 0.94044(18) 0.5517(4) 0.16546(10) 0.0375(6) Uani d . 1 1 . .
    C C13 0.8167(2) 0.7074(4) 0.30100(11) 0.0446(6) Uani d . 1 1 . .
    H H13 0.8384 0.8404 0.3039 0.053 Uiso calc R 1 1 . .
    C C14 0.7524(2) 0.6244(4) 0.34049(11) 0.0462(7) Uani d . 1 1 . .
    H H14 0.7281 0.7008 0.3703 0.055 Uiso calc R 1 1 . .
    C C15 0.72202(19) 0.4201(4) 0.33620(10) 0.0407(6) Uani d . 1 1 . .
    C C17 0.65424(19) 0.3269(4) 0.37962(11) 0.0438(6) Uani d . 1 1 . .
    C C18 0.6198(2) 0.4143(5) 0.43104(11) 0.0515(7) Uani d . 1 1 . .
    H H18 0.6393 0.5482 0.4445 0.062 Uiso calc R 1 1 . .
    C C19 0.5526(2) 0.2750(5) 0.45884(12) 0.0619(8) Uani d . 1 1 . .
    H H19 0.5170 0.2955 0.4949 0.074 Uiso calc R 1 1 . .
    C C20 0.5448(3) 0.1018(5) 0.42547(13) 0.0670(9) Uani d . 1 1 . .
    H H20 0.5026 -0.0188 0.4344 0.080 Uiso calc R 1 1 . .
    C C21 0.6071(2) 0.1327(4) 0.37660(12) 0.0559(8) Uani d . 1 1 . .
    H H21 0.6158 0.0373 0.3459 0.067 Uiso calc R 1 1 . .
    C C22 0.3303(4) 0.4402(15) 0.3922(2) 0.126(2) Uani d . 1 1 . .
    H H22 0.2929 0.4505 0.4281 0.151 Uiso calc R 1 1 . .
    C C23 0.3859(5) 0.3224(11) 0.3142(2) 0.1147(18) Uani d . 1 1 . .
    H H23 0.3954 0.2306 0.2827 0.138 Uiso calc R 1 1 . .
    C C24 0.3271(3) 0.2868(10) 0.3600(3) 0.1131(18) Uani d . 1 1 . .
    H H24 0.2872 0.1627 0.3677 0.136 Uiso calc R 1 1 . .
    C C25 0.4280(3) 0.5081(14) 0.3183(3) 0.135(3) Uani d . 1 1 . .
    H H25 0.4724 0.5773 0.2904 0.162 Uiso calc R 1 1 . .
    C C26 0.3912(6) 0.5869(8) 0.3687(4) 0.147(3) Uani d . 1 1 . .
    H H26 0.4040 0.7218 0.3833 0.176 Uiso calc R 1 1 . .
loop_
    _atom_site_aniso_label
    _atom_site_aniso_U_11
    _atom_site_aniso_U_22
    _atom_site_aniso_U_33
    _atom_site_aniso_U_12
    _atom_site_aniso_U_13
    _atom_site_aniso_U_23
    Fe1 0.0360(2) 0.0635(3) 0.0444(2) -0.00707(19) 0.00264(16) 0.0053(2)
    N1 0.0543(14) 0.0625(18) 0.0490(14) 0.0005(13) 0.0113(11) 0.0034(13)
    N2 0.0354(11) 0.0452(13) 0.0466(13) -0.0026(10) 0.0048(10) -0.0012(10)
    O1 0.1055(18) 0.0832(17) 0.0598(14) 0.0021(14) 0.0434(13) 0.0112(13)
    O2 0.1048(18) 0.0609(16) 0.0795(16) 0.0234(13) 0.0436(14) 0.0120(13)
    C1 0.0530(16) 0.0513(19) 0.0490(16) -0.0093(14) 0.0012(13) 0.0103(14)
    C2 0.0420(14) 0.0371(15) 0.0431(14) 0.0007(11) -0.0010(11) 0.0036(12)
    C3 0.0395(14) 0.0480(17) 0.0376(14) -0.0018(12) 0.0005(11) 0.0010(12)
    C4 0.0537(16) 0.0427(17) 0.0525(17) 0.0030(13) 0.0029(13) 0.0015(14)
    C5 0.0687(19) 0.0399(17) 0.0608(18) -0.0014(14) 0.0010(15) 0.0088(14)
    C6 0.0359(13) 0.0386(15) 0.0397(13) -0.0016(11) -0.0027(10) 0.0012(12)
    C7 0.0354(13) 0.0360(15) 0.0483(15) -0.0029(11) 0.0000(11) -0.0017(12)
    C8 0.0301(12) 0.0392(15) 0.0419(14) -0.0019(10) -0.0017(10) -0.0040(11)
    C9 0.0292(12) 0.0414(16) 0.0414(14) -0.0010(10) 0.0002(10) -0.0017(11)
    C10 0.0439(14) 0.0329(15) 0.0520(16) -0.0011(11) 0.0048(12) -0.0036(12)
    C11 0.0450(14) 0.0390(16) 0.0441(14) 0.0012(12) 0.0065(12) -0.0069(12)
    C12 0.0314(12) 0.0400(15) 0.0411(14) 0.0027(11) -0.0008(10) 0.0004(12)
    C13 0.0458(15) 0.0413(16) 0.0466(15) -0.0040(12) -0.0003(12) -0.0062(12)
    C14 0.0456(15) 0.0512(18) 0.0419(15) -0.0011(13) 0.0043(12) -0.0073(13)
    C15 0.0305(12) 0.0496(17) 0.0421(14) 0.0006(11) 0.0007(11) 0.0001(12)
    C17 0.0336(13) 0.0534(18) 0.0444(15) 0.0022(12) -0.0002(11) 0.0034(13)
    C18 0.0418(15) 0.070(2) 0.0424(15) -0.0027(14) 0.0003(12) 0.0001(14)
    C19 0.0558(18) 0.084(2) 0.0461(17) -0.0022(17) 0.0056(14) 0.0113(17)
    C20 0.072(2) 0.065(2) 0.064(2) -0.0063(17) 0.0115(17) 0.0228(17)
    C21 0.0610(18) 0.0496(19) 0.0574(18) -0.0014(14) 0.0090(14) 0.0073(14)
    C22 0.065(3) 0.235(8) 0.078(3) 0.065(4) -0.002(2) -0.016(4)
    C23 0.090(3) 0.187(6) 0.066(3) 0.032(4) -0.030(3) -0.032(3)
    C24 0.052(2) 0.148(5) 0.139(5) -0.037(3) -0.030(3) 0.041(4)
    C25 0.047(2) 0.217(7) 0.140(5) -0.007(4) -0.012(3) 0.126(5)
    C26 0.122(5) 0.073(3) 0.241(9) 0.029(3) -0.112(6) -0.017(4)
_geom_special_details
;
All e.s.d.'s (except the e.s.d. in the dihedral angle between two l.s. planes)
are estimated using the full covariance matrix. The cell e.s.d.'s are taken
into account individually in the estimation of e.s.d.'s in distances, angles
and torsion angles; correlations between e.s.d.'s in cell parameters are only
used when they are defined by crystal symmetry. An approximate (isotropic)
treatment of cell e.s.d.'s is used for estimating e.s.d.'s involving l.s.
planes.
;
loop_
    _geom_bond_atom_site_label_1
    _geom_bond_atom_site_label_2
    _geom_bond_site_symmetry_2
    _geom_bond_distance
    _geom_bond_publ_flag
    Fe1 C22 . 2.001(4) ?
    Fe1 C25 . 2.001(4) ?
    Fe1 C24 . 2.010(4) ?
    Fe1 C23 . 2.011(4) ?
    Fe1 C26 . 2.015(5) ?
    Fe1 C18 . 2.035(3) ?
    Fe1 C21 . 2.037(3) ?
    Fe1 C17 . 2.036(2) ?
    Fe1 C20 . 2.040(3) ?
    Fe1 C19 . 2.041(3) ?
    N1 O2 . 1.213(3) ?
    N1 O1 . 1.218(3) ?
    N1 C3 . 1.474(3) ?
    N2 C15 . 1.319(3) ?
    N2 C9 . 1.370(3) ?
    C1 C3 . 1.372(4) ?
    C1 C5 . 1.382(4) ?
    C1 H1 . 0.9300 ?
    C2 C3 . 1.378(3) ?
    C2 C6 . 1.388(3) ?
    C2 H2 . 0.9300 ?
    C4 C5 . 1.376(4) ?
    C4 C6 . 1.393(3) ?
    C4 H4 . 0.9300 ?
    C5 H5 . 0.9300 ?
    C6 C12 . 1.479(3) ?
    C7 C12 . 1.372(3) ?
    C7 C8 . 1.410(3) ?
    C7 H7 . 0.9300 ?
    C8 C9 . 1.413(3) ?
    C8 C13 . 1.419(3) ?
    C9 C10 . 1.411(3) ?
    C10 C11 . 1.364(3) ?
    C10 H10 . 0.9300 ?
    C11 C12 . 1.416(3) ?
    C11 H11 . 0.9300 ?
    C13 C14 . 1.353(3) ?
    C13 H13 . 0.9300 ?
    C14 C15 . 1.420(4) ?
    C14 H14 . 0.9300 ?
    C15 C17 . 1.472(3) ?
    C17 C21 . 1.421(4) ?
    C17 C18 . 1.430(4) ?
    C18 C19 . 1.410(4) ?
    C18 H18 . 0.9800 ?
    C19 C20 . 1.411(5) ?
    C19 H19 . 0.9800 ?
    C20 C21 . 1.416(4) ?
    C20 H20 . 0.9800 ?
    C21 H21 . 0.9800 ?
    C22 C24 . 1.284(7) ?
    C22 C26 . 1.354(8) ?
    C22 H22 . 0.9800 ?
    C23 C24 . 1.337(7) ?
    C23 C25 . 1.347(8) ?
    C23 H23 . 0.9800 ?
    C24 H24 . 0.9800 ?
    C25 C26 . 1.396(8) ?
    C25 H25 . 0.9800 ?
    C26 H26 . 0.9800 ?
loop_
    _geom_angle_atom_site_label_1
    _geom_angle_atom_site_label_2
    _geom_angle_atom_site_label_3
    _geom_angle_site_symmetry_1
    _geom_angle_site_symmetry_3
    _geom_angle
    _geom_angle_publ_flag
    C22 Fe1 C25 . . 66.3(2) ?
    C22 Fe1 C24 . . 37.3(2) ?
    C25 Fe1 C24 . . 65.5(2) ?
    C22 Fe1 C23 . . 64.61(19) ?
    C25 Fe1 C23 . . 39.2(2) ?
    C24 Fe1 C23 . . 38.8(2) ?
    C22 Fe1 C26 . . 39.4(2) ?
    C25 Fe1 C26 . . 40.7(2) ?
    C24 Fe1 C26 . . 65.0(2) ?
    C23 Fe1 C26 . . 66.3(2) ?
    C22 Fe1 C18 . . 126.2(2) ?
    C25 Fe1 C18 . . 124.8(2) ?
    C24 Fe1 C18 . . 159.7(2) ?
    C23 Fe1 C18 . . 159.8(2) ?
    C26 Fe1 C18 . . 110.03(17) ?
    C22 Fe1 C21 . . 155.2(3) ?
    C25 Fe1 C21 . . 124.9(3) ?
    C24 Fe1 C21 . . 122.3(2) ?
    C23 Fe1 C21 . . 108.60(17) ?
    C26 Fe1 C21 . . 162.7(3) ?
    C18 Fe1 C21 . . 68.65(12) ?
    C22 Fe1 C17 . . 163.1(3) ?
    C25 Fe1 C17 . . 109.82(14) ?
    C24 Fe1 C17 . . 157.9(2) ?
    C23 Fe1 C17 . . 123.65(18) ?
    C26 Fe1 C17 . . 126.8(3) ?
    C18 Fe1 C17 . . 41.13(10) ?
    C21 Fe1 C17 . . 40.84(11) ?
    C22 Fe1 C20 . . 121.1(3) ?
    C25 Fe1 C20 . . 159.8(3) ?
    C24 Fe1 C20 . . 107.92(18) ?
    C23 Fe1 C20 . . 123.7(2) ?
    C26 Fe1 C20 . . 156.2(3) ?
    C18 Fe1 C20 . . 68.18(13) ?
    C21 Fe1 C20 . . 40.64(11) ?
    C17 Fe1 C20 . . 68.55(12) ?
    C22 Fe1 C19 . . 108.77(16) ?
    C25 Fe1 C19 . . 159.3(3) ?
    C24 Fe1 C19 . . 123.70(19) ?
    C23 Fe1 C19 . . 158.9(3) ?
    C26 Fe1 C19 . . 122.6(3) ?
    C18 Fe1 C19 . . 40.48(11) ?
    C21 Fe1 C19 . . 68.41(13) ?
    C17 Fe1 C19 . . 68.71(11) ?
    C20 Fe1 C19 . . 40.45(13) ?
    O2 N1 O1 . . 123.6(3) ?
    O2 N1 C3 . . 118.6(2) ?
    O1 N1 C3 . . 117.8(3) ?
    C15 N2 C9 . . 117.8(2) ?
    C3 C1 C5 . . 117.3(3) ?
    C3 C1 H1 . . 121.4 ?
    C5 C1 H1 . . 121.4 ?
    C3 C2 C6 . . 119.9(2) ?
    C3 C2 H2 . . 120.0 ?
    C6 C2 H2 . . 120.0 ?
    C1 C3 C2 . . 122.9(2) ?
    C1 C3 N1 . . 118.3(2) ?
    C2 C3 N1 . . 118.9(2) ?
    C5 C4 C6 . . 121.6(3) ?
    C5 C4 H4 . . 119.2 ?
    C6 C4 H4 . . 119.2 ?
    C4 C5 C1 . . 120.9(3) ?
    C4 C5 H5 . . 119.6 ?
    C1 C5 H5 . . 119.6 ?
    C2 C6 C4 . . 117.4(2) ?
    C2 C6 C12 . . 122.2(2) ?
    C4 C6 C12 . . 120.4(2) ?
    C12 C7 C8 . . 121.7(2) ?
    C12 C7 H7 . . 119.1 ?
    C8 C7 H7 . . 119.1 ?
    C7 C8 C9 . . 119.5(2) ?
    C7 C8 C13 . . 123.3(2) ?
    C9 C8 C13 . . 117.2(2) ?
    N2 C9 C10 . . 118.7(2) ?
    N2 C9 C8 . . 122.9(2) ?
    C10 C9 C8 . . 118.4(2) ?
    C11 C10 C9 . . 120.6(2) ?
    C11 C10 H10 . . 119.7 ?
    C9 C10 H10 . . 119.7 ?
    C10 C11 C12 . . 121.8(2) ?
    C10 C11 H11 . . 119.1 ?
    C12 C11 H11 . . 119.1 ?
    C7 C12 C11 . . 117.9(2) ?
    C7 C12 C6 . . 121.2(2) ?
    C11 C12 C6 . . 120.8(2) ?
    C14 C13 C8 . . 119.4(2) ?
    C14 C13 H13 . . 120.3 ?
    C8 C13 H13 . . 120.3 ?
    C13 C14 C15 . . 119.8(2) ?
    C13 C14 H14 . . 120.1 ?
    C15 C14 H14 . . 120.1 ?
    N2 C15 C14 . . 122.9(2) ?
    N2 C15 C17 . . 116.9(2) ?
    C14 C15 C17 . . 120.2(2) ?
    C21 C17 C18 . . 107.3(2) ?
    C21 C17 C15 . . 125.4(2) ?
    C18 C17 C15 . . 127.3(3) ?
    C21 C17 Fe1 . . 69.60(15) ?
    C18 C17 Fe1 . . 69.37(14) ?
    C15 C17 Fe1 . . 124.45(18) ?
    C19 C18 C17 . . 108.2(3) ?
    C19 C18 Fe1 . . 69.99(17) ?
    C17 C18 Fe1 . . 69.50(15) ?
    C19 C18 H18 . . 125.9 ?
    C17 C18 H18 . . 125.9 ?
    Fe1 C18 H18 . . 125.9 ?
    C20 C19 C18 . . 108.1(3) ?
    C20 C19 Fe1 . . 69.75(18) ?
    C18 C19 Fe1 . . 69.53(16) ?
    C20 C19 H19 . . 125.9 ?
    C18 C19 H19 . . 125.9 ?
    Fe1 C19 H19 . . 125.9 ?
    C19 C20 C21 . . 108.4(3) ?
    C19 C20 Fe1 . . 69.79(18) ?
    C21 C20 Fe1 . . 69.56(17) ?
    C19 C20 H20 . . 125.8 ?
    C21 C20 H20 . . 125.8 ?
    Fe1 C20 H20 . . 125.8 ?
    C20 C21 C17 . . 108.0(3) ?
    C20 C21 Fe1 . . 69.81(18) ?
    C17 C21 Fe1 . . 69.56(15) ?
    C20 C21 H21 . . 126.0 ?
    C17 C21 H21 . . 126.0 ?
    Fe1 C21 H21 . . 126.0 ?
    C24 C22 C26 . . 110.1(5) ?
    C24 C22 Fe1 . . 71.7(3) ?
    C26 C22 Fe1 . . 70.9(3) ?
    C24 C22 H22 . . 125.0 ?
    C26 C22 H22 . . 124.9 ?
    Fe1 C22 H22 . . 125.0 ?
    C24 C23 C25 . . 108.0(5) ?
    C24 C23 Fe1 . . 70.5(2) ?
    C25 C23 Fe1 . . 70.0(3) ?
    C24 C23 H23 . . 126.0 ?
    C25 C23 H23 . . 126.0 ?
    Fe1 C23 H23 . . 126.0 ?
    C22 C24 C23 . . 109.8(5) ?
    C22 C24 Fe1 . . 70.9(3) ?
    C23 C24 Fe1 . . 70.6(2) ?
    C22 C24 H24 . . 125.1 ?
    C23 C24 H24 . . 125.1 ?
    Fe1 C24 H24 . . 125.1 ?
    C23 C25 C26 . . 106.8(5) ?
    C23 C25 Fe1 . . 70.8(3) ?
    C26 C25 Fe1 . . 70.2(3) ?
    C23 C25 H25 . . 126.6 ?
    C26 C25 H25 . . 126.6 ?
    Fe1 C25 H25 . . 126.6 ?
    C22 C26 C25 . . 105.4(5) ?
    C22 C26 Fe1 . . 69.7(3) ?
    C25 C26 Fe1 . . 69.1(3) ?
    C22 C26 H26 . . 127.3 ?
    C25 C26 H26 . . 127.3 ?
    Fe1 C26 H26 . . 127.3 ?
loop_
    _geom_torsion_atom_site_label_1
    _geom_torsion_atom_site_label_2
    _geom_torsion_atom_site_label_3
    _geom_torsion_atom_site_label_4
    _geom_torsion_site_symmetry_1
    _geom_torsion_site_symmetry_2
    _geom_torsion_site_symmetry_3
    _geom_torsion_site_symmetry_4
    _geom_torsion
    _geom_torsion_publ_flag
    C5 C1 C3 C2 . . . . -1.0(4) ?
    C5 C1 C3 N1 . . . . 179.6(2) ?
    C6 C2 C3 C1 . . . . 1.4(4) ?
    C6 C2 C3 N1 . . . . -179.2(2) ?
    O2 N1 C3 C1 . . . . 174.6(3) ?
    O1 N1 C3 C1 . . . . -5.8(4) ?
    O2 N1 C3 C2 . . . . -4.8(4) ?
    O1 N1 C3 C2 . . . . 174.8(2) ?
    C6 C4 C5 C1 . . . . 1.4(4) ?
    C3 C1 C5 C4 . . . . -0.4(4) ?
    C3 C2 C6 C4 . . . . -0.4(4) ?
    C3 C2 C6 C12 . . . . 178.8(2) ?
    C5 C4 C6 C2 . . . . -1.0(4) ?
    C5 C4 C6 C12 . . . . 179.8(2) ?
    C12 C7 C8 C9 . . . . 3.1(4) ?
    C12 C7 C8 C13 . . . . -174.8(2) ?
    C15 N2 C9 C10 . . . . -176.1(2) ?
    C15 N2 C9 C8 . . . . 1.9(3) ?
    C7 C8 C9 N2 . . . . 179.5(2) ?
    C13 C8 C9 N2 . . . . -2.5(4) ?
    C7 C8 C9 C10 . . . . -2.5(3) ?
    C13 C8 C9 C10 . . . . 175.4(2) ?
    N2 C9 C10 C11 . . . . 178.5(2) ?
    C8 C9 C10 C11 . . . . 0.4(4) ?
    C9 C10 C11 C12 . . . . 1.3(4) ?
    C8 C7 C12 C11 . . . . -1.4(4) ?
    C8 C7 C12 C6 . . . . 176.3(2) ?
    C10 C11 C12 C7 . . . . -0.8(4) ?
    C10 C11 C12 C6 . . . . -178.5(2) ?
    C2 C6 C12 C7 . . . . 150.7(2) ?
    C4 C6 C12 C7 . . . . -30.1(4) ?
    C2 C6 C12 C11 . . . . -31.7(3) ?
    C4 C6 C12 C11 . . . . 147.5(3) ?
    C7 C8 C13 C14 . . . . 178.7(2) ?
    C9 C8 C13 C14 . . . . 0.8(4) ?
    C8 C13 C14 C15 . . . . 1.4(4) ?
    C9 N2 C15 C14 . . . . 0.5(4) ?
    C9 N2 C15 C17 . . . . 179.8(2) ?
    C13 C14 C15 N2 . . . . -2.1(4) ?
    C13 C14 C15 C17 . . . . 178.5(2) ?
    N2 C15 C17 C21 . . . . -7.7(4) ?
    C14 C15 C17 C21 . . . . 171.6(3) ?
    N2 C15 C17 C18 . . . . 174.9(2) ?
    C14 C15 C17 C18 . . . . -5.8(4) ?
    N2 C15 C17 Fe1 . . . . -96.0(3) ?
    C14 C15 C17 Fe1 . . . . 83.4(3) ?
    C22 Fe1 C17 C21 . . . . 165.7(6) ?
    C25 Fe1 C17 C21 . . . . -120.9(4) ?
    C24 Fe1 C17 C21 . . . . -47.3(5) ?
    C23 Fe1 C17 C21 . . . . -79.4(3) ?
    C26 Fe1 C17 C21 . . . . -163.4(4) ?
    C18 Fe1 C17 C21 . . . . 118.6(2) ?
    C20 Fe1 C17 C21 . . . . 37.61(18) ?
    C19 Fe1 C17 C21 . . . . 81.20(19) ?
    C22 Fe1 C17 C18 . . . . 47.2(6) ?
    C25 Fe1 C17 C18 . . . . 120.6(4) ?
    C24 Fe1 C17 C18 . . . . -165.9(4) ?
    C23 Fe1 C17 C18 . . . . 162.0(3) ?
    C26 Fe1 C17 C18 . . . . 78.1(4) ?
    C21 Fe1 C17 C18 . . . . -118.6(2) ?
    C20 Fe1 C17 C18 . . . . -80.96(19) ?
    C19 Fe1 C17 C18 . . . . -37.37(18) ?
    C22 Fe1 C17 C15 . . . . -74.7(6) ?
    C25 Fe1 C17 C15 . . . . -1.3(4) ?
    C24 Fe1 C17 C15 . . . . 72.3(5) ?
    C23 Fe1 C17 C15 . . . . 40.2(4) ?
    C26 Fe1 C17 C15 . . . . -43.7(4) ?
    C18 Fe1 C17 C15 . . . . -121.8(3) ?
    C21 Fe1 C17 C15 . . . . 119.6(3) ?
    C20 Fe1 C17 C15 . . . . 157.2(3) ?
    C19 Fe1 C17 C15 . . . . -159.2(3) ?
    C21 C17 C18 C19 . . . . 0.0(3) ?
    C15 C17 C18 C19 . . . . 177.7(2) ?
    Fe1 C17 C18 C19 . . . . 59.50(19) ?
    C21 C17 C18 Fe1 . . . . -59.53(19) ?
    C15 C17 C18 Fe1 . . . . 118.2(3) ?
    C22 Fe1 C18 C19 . . . . 75.9(4) ?
    C25 Fe1 C18 C19 . . . . 160.2(3) ?
    C24 Fe1 C18 C19 . . . . 45.2(6) ?
    C23 Fe1 C18 C19 . . . . -167.3(5) ?
    C26 Fe1 C18 C19 . . . . 117.1(4) ?
    C21 Fe1 C18 C19 . . . . -81.3(2) ?
    C17 Fe1 C18 C19 . . . . -119.4(3) ?
    C20 Fe1 C18 C19 . . . . -37.49(19) ?
    C22 Fe1 C18 C17 . . . . -164.7(3) ?
    C25 Fe1 C18 C17 . . . . -80.4(4) ?
    C24 Fe1 C18 C17 . . . . 164.6(5) ?
    C23 Fe1 C18 C17 . . . . -47.9(6) ?
    C26 Fe1 C18 C17 . . . . -123.5(4) ?
    C21 Fe1 C18 C17 . . . . 38.07(16) ?
    C20 Fe1 C18 C17 . . . . 81.92(18) ?
    C19 Fe1 C18 C17 . . . . 119.4(3) ?
    C17 C18 C19 C20 . . . . 0.1(3) ?
    Fe1 C18 C19 C20 . . . . 59.3(2) ?
    C17 C18 C19 Fe1 . . . . -59.20(18) ?
    C22 Fe1 C19 C20 . . . . 116.3(4) ?
    C25 Fe1 C19 C20 . . . . -171.4(4) ?
    C24 Fe1 C19 C20 . . . . 77.8(3) ?
    C23 Fe1 C19 C20 . . . . 48.4(5) ?
    C26 Fe1 C19 C20 . . . . 157.6(4) ?
    C18 Fe1 C19 C20 . . . . -119.4(3) ?
    C21 Fe1 C19 C20 . . . . -37.47(18) ?
    C17 Fe1 C19 C20 . . . . -81.50(19) ?
    C22 Fe1 C19 C18 . . . . -124.3(4) ?
    C25 Fe1 C19 C18 . . . . -51.9(5) ?
    C24 Fe1 C19 C18 . . . . -162.8(3) ?
    C23 Fe1 C19 C18 . . . . 167.8(4) ?
    C26 Fe1 C19 C18 . . . . -83.0(4) ?
    C21 Fe1 C19 C18 . . . . 81.98(19) ?
    C17 Fe1 C19 C18 . . . . 37.95(17) ?
    C20 Fe1 C19 C18 . . . . 119.4(3) ?
    C18 C19 C20 C21 . . . . -0.1(4) ?
    Fe1 C19 C20 C21 . . . . 59.0(2) ?
    C18 C19 C20 Fe1 . . . . -59.1(2) ?
    C22 Fe1 C20 C19 . . . . -82.6(3) ?
    C25 Fe1 C20 C19 . . . . 171.2(4) ?
    C24 Fe1 C20 C19 . . . . -121.3(3) ?
    C23 Fe1 C20 C19 . . . . -161.1(2) ?
    C26 Fe1 C20 C19 . . . . -52.9(5) ?
    C18 Fe1 C20 C19 . . . . 37.52(17) ?
    C21 Fe1 C20 C19 . . . . 119.7(3) ?
    C17 Fe1 C20 C19 . . . . 81.92(19) ?
    C22 Fe1 C20 C21 . . . . 157.7(3) ?
    C25 Fe1 C20 C21 . . . . 51.5(5) ?
    C24 Fe1 C20 C21 . . . . 119.0(3) ?
    C23 Fe1 C20 C21 . . . . 79.2(3) ?
    C26 Fe1 C20 C21 . . . . -172.6(4) ?
    C18 Fe1 C20 C21 . . . . -82.20(19) ?
    C17 Fe1 C20 C21 . . . . -37.79(18) ?
    C19 Fe1 C20 C21 . . . . -119.7(3) ?
    C19 C20 C21 C17 . . . . 0.1(4) ?
    Fe1 C20 C21 C17 . . . . 59.3(2) ?
    C19 C20 C21 Fe1 . . . . -59.2(2) ?
    C18 C17 C21 C20 . . . . 0.0(3) ?
    C15 C17 C21 C20 . . . . -177.8(2) ?
    Fe1 C17 C21 C20 . . . . -59.4(2) ?
    C18 C17 C21 Fe1 . . . . 59.39(18) ?
    C15 C17 C21 Fe1 . . . . -118.4(2) ?
    C22 Fe1 C21 C20 . . . . -50.9(5) ?
    C25 Fe1 C21 C20 . . . . -160.8(3) ?
    C24 Fe1 C21 C20 . . . . -79.8(3) ?
    C23 Fe1 C21 C20 . . . . -120.4(3) ?
    C26 Fe1 C21 C20 . . . . 169.9(6) ?
    C18 Fe1 C21 C20 . . . . 81.0(2) ?
    C17 Fe1 C21 C20 . . . . 119.3(3) ?
    C19 Fe1 C21 C20 . . . . 37.30(19) ?
    C22 Fe1 C21 C17 . . . . -170.2(4) ?
    C25 Fe1 C21 C17 . . . . 79.9(3) ?
    C24 Fe1 C21 C17 . . . . 160.9(2) ?
    C23 Fe1 C21 C17 . . . . 120.3(3) ?
    C26 Fe1 C21 C17 . . . . 50.6(6) ?
    C18 Fe1 C21 C17 . . . . -38.33(16) ?
    C20 Fe1 C21 C17 . . . . -119.3(3) ?
    C19 Fe1 C21 C17 . . . . -81.99(18) ?
    C25 Fe1 C22 C24 . . . . 80.2(4) ?
    C23 Fe1 C22 C24 . . . . 36.9(4) ?
    C26 Fe1 C22 C24 . . . . 119.8(5) ?
    C18 Fe1 C22 C24 . . . . -163.1(3) ?
    C21 Fe1 C22 C24 . . . . -42.4(6) ?
    C17 Fe1 C22 C24 . . . . 160.2(4) ?
    C20 Fe1 C22 C24 . . . . -78.6(4) ?
    C19 Fe1 C22 C24 . . . . -121.4(4) ?
    C25 Fe1 C22 C26 . . . . -39.6(4) ?
    C24 Fe1 C22 C26 . . . . -119.8(5) ?
    C23 Fe1 C22 C26 . . . . -82.9(4) ?
    C18 Fe1 C22 C26 . . . . 77.1(5) ?
    C21 Fe1 C22 C26 . . . . -162.2(4) ?
    C17 Fe1 C22 C26 . . . . 40.4(8) ?
    C20 Fe1 C22 C26 . . . . 161.6(4) ?
    C19 Fe1 C22 C26 . . . . 118.8(4) ?
    C22 Fe1 C23 C24 . . . . -35.5(4) ?
    C25 Fe1 C23 C24 . . . . -118.5(5) ?
    C26 Fe1 C23 C24 . . . . -79.0(4) ?
    C18 Fe1 C23 C24 . . . . -162.7(5) ?
    C21 Fe1 C23 C24 . . . . 118.7(4) ?
    C17 Fe1 C23 C24 . . . . 161.4(4) ?
    C20 Fe1 C23 C24 . . . . 76.2(4) ?
    C19 Fe1 C23 C24 . . . . 40.6(7) ?
    C22 Fe1 C23 C25 . . . . 82.9(4) ?
    C24 Fe1 C23 C25 . . . . 118.5(5) ?
    C26 Fe1 C23 C25 . . . . 39.5(3) ?
    C18 Fe1 C23 C25 . . . . -44.2(7) ?
    C21 Fe1 C23 C25 . . . . -122.8(4) ?
    C17 Fe1 C23 C25 . . . . -80.1(4) ?
    C20 Fe1 C23 C25 . . . . -165.3(4) ?
    C19 Fe1 C23 C25 . . . . 159.1(5) ?
    C26 C22 C24 C23 . . . . 0.6(6) ?
    Fe1 C22 C24 C23 . . . . -60.2(3) ?
    C26 C22 C24 Fe1 . . . . 60.8(4) ?
    C25 C23 C24 C22 . . . . 0.1(6) ?
    Fe1 C23 C24 C22 . . . . 60.4(4) ?
    C25 C23 C24 Fe1 . . . . -60.2(3) ?
    C25 Fe1 C24 C22 . . . . -82.4(4) ?
    C23 Fe1 C24 C22 . . . . -120.0(5) ?
    C26 Fe1 C24 C22 . . . . -37.4(4) ?
    C18 Fe1 C24 C22 . . . . 42.7(7) ?
    C21 Fe1 C24 C22 . . . . 160.5(4) ?
    C17 Fe1 C24 C22 . . . . -164.9(4) ?
    C20 Fe1 C24 C22 . . . . 118.1(4) ?
    C19 Fe1 C24 C22 . . . . 76.3(4) ?
    C22 Fe1 C24 C23 . . . . 120.0(5) ?
    C25 Fe1 C24 C23 . . . . 37.6(4) ?
    C26 Fe1 C24 C23 . . . . 82.6(4) ?
    C18 Fe1 C24 C23 . . . . 162.7(5) ?
    C21 Fe1 C24 C23 . . . . -79.5(4) ?
    C17 Fe1 C24 C23 . . . . -44.9(7) ?
    C20 Fe1 C24 C23 . . . . -121.8(4) ?
    C19 Fe1 C24 C23 . . . . -163.6(4) ?
    C24 C23 C25 C26 . . . . -0.8(5) ?
    Fe1 C23 C25 C26 . . . . -61.4(3) ?
    C24 C23 C25 Fe1 . . . . 60.6(3) ?
    C22 Fe1 C25 C23 . . . . -78.3(4) ?
    C24 Fe1 C25 C23 . . . . -37.3(3) ?
    C26 Fe1 C25 C23 . . . . -116.7(5) ?
    C18 Fe1 C25 C23 . . . . 162.9(3) ?
    C21 Fe1 C25 C23 . . . . 76.2(3) ?
    C17 Fe1 C25 C23 . . . . 119.3(3) ?
    C20 Fe1 C25 C23 . . . . 37.8(6) ?
    C19 Fe1 C25 C23 . . . . -158.6(4) ?
    C22 Fe1 C25 C26 . . . . 38.4(3) ?
    C24 Fe1 C25 C26 . . . . 79.5(4) ?
    C23 Fe1 C25 C26 . . . . 116.7(5) ?
    C18 Fe1 C25 C26 . . . . -80.3(4) ?
    C21 Fe1 C25 C26 . . . . -167.1(4) ?
    C17 Fe1 C25 C26 . . . . -123.9(4) ?
    C20 Fe1 C25 C26 . . . . 154.5(5) ?
    C19 Fe1 C25 C26 . . . . -41.9(6) ?
    C24 C22 C26 C25 . . . . -1.0(6) ?
    Fe1 C22 C26 C25 . . . . 60.3(3) ?
    C24 C22 C26 Fe1 . . . . -61.3(4) ?
    C23 C25 C26 C22 . . . . 1.1(5) ?
    Fe1 C25 C26 C22 . . . . -60.7(3) ?
    C23 C25 C26 Fe1 . . . . 61.8(3) ?
    C25 Fe1 C26 C22 . . . . 116.4(5) ?
    C24 Fe1 C26 C22 . . . . 35.5(3) ?
    C23 Fe1 C26 C22 . . . . 78.3(4) ?
    C18 Fe1 C26 C22 . . . . -123.2(4) ?
    C21 Fe1 C26 C22 . . . . 154.4(5) ?
    C17 Fe1 C26 C22 . . . . -166.4(3) ?
    C20 Fe1 C26 C22 . . . . -42.0(7) ?
    C19 Fe1 C26 C22 . . . . -79.9(4) ?
    C22 Fe1 C26 C25 . . . . -116.4(5) ?
    C24 Fe1 C26 C25 . . . . -80.9(4) ?
    C23 Fe1 C26 C25 . . . . -38.1(3) ?
    C18 Fe1 C26 C25 . . . . 120.4(4) ?
    C21 Fe1 C26 C25 . . . . 38.1(8) ?
    C17 Fe1 C26 C25 . . . . 77.2(4) ?
    C20 Fe1 C26 C25 . . . . -158.4(5) ?
    C19 Fe1 C26 C25 . . . . 163.7(4) ?
_iucr_refine_instructions_details
;
TITL D in P2(1)/c
CELL 0.71073  12.0523   6.6997  23.9176  90.000  91.018  90.000
ZERR    4.00   0.0015   0.0008   0.0030   0.000   0.002   0.000
LATT 1
SYMM -X, 0.5+Y, 0.5-Z
SFAC C  H  N  O  Fe
UNIT 100  72  8  8  4
OMIT -3 51
L.S. 10
ACTA
BOND $H
FMAP 2
PLAN 5
SIZE 0.41 0.32 0.25
HTAB
CONF
WGHT   0.034700   1.180500
FVAR 0.307070
TEMP 23.000
MOLE 1
Fe1    5   0.485689   0.342959   0.382218  11.000000   0.036020 =
           0.063530   0.044430   0.005300   0.002640  -0.007070
N1     3   1.194838   0.475823   0.005802  11.000000   0.054310 =
           0.062530   0.049000   0.003370   0.011320   0.000490
N2     3   0.751023   0.305985   0.293983  11.000000   0.035390 =
           0.045170   0.046640  -0.001230   0.004800  -0.002590
O1     4   1.236324   0.550942  -0.035240  11.000000   0.105530 =
           0.083200   0.059760   0.011150   0.043440   0.002080
O2     4   1.207251   0.302297   0.018882  11.000000   0.104760 =
           0.060860   0.079480   0.012040   0.043590   0.023390
C1     1   1.119164   0.803571   0.028697  11.000000   0.053020 =
           0.051340   0.048990   0.010320   0.001170  -0.009320
AFIX 43
H1     2   1.157976   0.858036  -0.000902  11.000000  -1.200000
AFIX 0
C2     1   1.070218   0.518753   0.085076  11.000000   0.041960 =
           0.037110   0.043090   0.003610  -0.001010   0.000740
AFIX 43
H2     2   1.077991   0.383139   0.092462  11.000000  -1.200000
AFIX 0
C3     1   1.125289   0.603776   0.041029  11.000000   0.039500 =
           0.048040   0.037630   0.000980   0.000510  -0.001810
C4     1   0.995369   0.838120   0.105497  11.000000   0.053700 =
           0.042680   0.052490   0.001470   0.002910   0.002980
AFIX 43
H4     2   0.950084   0.919544   0.126799  11.000000  -1.200000
AFIX 0
C5     1   1.052979   0.920490   0.062052  11.000000   0.068740 =
           0.039890   0.060820   0.008770   0.000980  -0.001440
AFIX 43
H5     2   1.047306   1.056676   0.055037  11.000000  -1.200000
AFIX 0
C6     1   1.003165   0.635769   0.118386  11.000000   0.035890 =
           0.038600   0.039680   0.001210  -0.002700  -0.001610
C7     1   0.916129   0.664901   0.211415  11.000000   0.035430 =
           0.036040   0.048310  -0.001730   0.000040  -0.002930
AFIX 43
H7     2   0.943336   0.794567   0.213846  11.000000  -1.200000
AFIX 0
C8     1   0.850967   0.589931   0.255082  11.000000   0.030140 =
           0.039170   0.041910  -0.003970  -0.001690  -0.001930
C9     1   0.813849   0.390020   0.253028  11.000000   0.029250 =
           0.041450   0.041400  -0.001670   0.000220  -0.001010
C10    1   0.839855   0.274139   0.205793  11.000000   0.043860 =
           0.032910   0.051980  -0.003620   0.004770  -0.001130
AFIX 43
H10    2   0.815752   0.142474   0.203525  11.000000  -1.200000
AFIX 0
C11    1   0.899989   0.353288   0.163425  11.000000   0.045010 =
           0.039040   0.044140  -0.006940   0.006500   0.001240
AFIX 43
H11    2   0.914838   0.274880   0.132356  11.000000  -1.200000
AFIX 0
C12    1   0.940441   0.551660   0.165457  11.000000   0.031400 =
           0.040040   0.041130   0.000390  -0.000790   0.002730
C13    1   0.816750   0.707450   0.300999  11.000000   0.045780 =
           0.041260   0.046590  -0.006210  -0.000310  -0.003970
AFIX 43
H13    2   0.838362   0.840350   0.303924  11.000000  -1.200000
AFIX 0
C14    1   0.752381   0.624365   0.340492  11.000000   0.045590 =
           0.051180   0.041880  -0.007270   0.004330  -0.001050
AFIX 43
H14    2   0.728106   0.700761   0.370347  11.000000  -1.200000
AFIX 0
C15    1   0.722020   0.420131   0.336197  11.000000   0.030490 =
           0.049580   0.042120   0.000070   0.000740   0.000620
C17    1   0.654240   0.326929   0.379620  11.000000   0.033590 =
           0.053410   0.044390   0.003390  -0.000160   0.002170
C18    1   0.619850   0.414304   0.431038  11.000000   0.041790 =
           0.070180   0.042400   0.000120   0.000330  -0.002670
AFIX 13
H18    2   0.639255   0.548182   0.444513  11.000000  -1.200000
AFIX 0
C19    1   0.552644   0.275026   0.458838  11.000000   0.055820 =
           0.083880   0.046060   0.011320   0.005600  -0.002150
AFIX 13
H19    2   0.517024   0.295476   0.494905  11.000000  -1.200000
AFIX 0
C20    1   0.544776   0.101785   0.425468  11.000000   0.072290 =
           0.064800   0.064160   0.022800   0.011510  -0.006320
AFIX 13
H20    2   0.502567  -0.018777   0.434369  11.000000  -1.200000
AFIX 0
C21    1   0.607063   0.132748   0.376597  11.000000   0.060970 =
           0.049550   0.057390   0.007320   0.008960  -0.001380
AFIX 13
H21    2   0.615788   0.037263   0.345948  11.000000  -1.200000
AFIX 0
C22    1   0.330310   0.440229   0.392172  11.000000   0.065270 =
           0.234630   0.078160  -0.015860  -0.001770   0.064780
AFIX 13
H22    2   0.292950   0.450535   0.428118  11.000000  -1.200000
AFIX 0
C23    1   0.385911   0.322405   0.314160  11.000000   0.089530 =
           0.187040   0.066380  -0.032430  -0.030240   0.032210
AFIX 13
H23    2   0.395395   0.230590   0.282708  11.000000  -1.200000
AFIX 0
C24    1   0.327089   0.286834   0.359978  11.000000   0.051640 =
           0.147770   0.138820   0.040600  -0.029910  -0.037360
AFIX 13
H24    2   0.287249   0.162654   0.367745  11.000000  -1.200000
AFIX 0
C25    1   0.428031   0.508082   0.318350  11.000000   0.046770 =
           0.217440   0.140290   0.125840  -0.011960  -0.007410
AFIX 13
H25    2   0.472420   0.577267   0.290408  11.000000  -1.200000
AFIX 0
C26    1   0.391167   0.586936   0.368732  11.000000   0.121990 =
           0.072780   0.241290  -0.017410  -0.112400   0.029060
AFIX 13
H26    2   0.404037   0.721819   0.383314  11.000000  -1.200000
AFIX
HKLF 4
END
Q1     1   0.349700   0.319300   0.330400  11.000000   0.050000 0.250000
Q2     1   0.375400   0.551100   0.386600  11.000000   0.050000 0.240000
Q3     1   0.322100   0.380600   0.386000  11.000000   0.050000 0.230000
Q4     1   0.440300   0.394400   0.313200  11.000000   0.050000 0.220000
Q5     1   0.522400   0.377600   0.346100  11.000000   0.050000 0.200000
HKLF 4
REM  D in P2(1)/c
REM R1=  0.0373 for   2591 Fo > 4sig(Fo)  and  0.0572 for all   3478 data
REM    271 parameters refined using      0 restraints
;
