# Supplementary material for: 2-Ferrocenyl-6-(3-nitro­phen­yl)quinoline
Source: Acta Crystallogr Sect E Struct Rep Online. 2014 Mar 8;70(Pt 4):m129. doi: 10.1107/S1600536814004899 (PMC3998599; doi:10.1107/S1600536814004899)
Supplement: Supplementary file 2 [file e-70-0m129-Isup2.hkl]

# 
# h,k,l, Fc-squared, Fo-squared, sigma(Fo-squared) and status flag 
# 
data_I
_shelx_title ' D in P2(1)/c' 
_shelx_refln_list_code          4 
_shelx_F_calc_maximum      323.03 
_exptl_crystal_F_000       896.00 
_reflns_d_resolution_high  0.8255 
 
loop_ 
 _symmetry_equiv_pos_as_xyz 
 'x, y, z' 
 '-x, y+1/2, -z+1/2' 
 '-x, -y, -z' 
 'x, -y-1/2, z-1/2' 
 
_cell_length_a    12.0523 
_cell_length_b     6.6997 
_cell_length_c    23.9176 
_cell_angle_alpha  90.000 
_cell_angle_beta   91.018 
_cell_angle_gamma  90.000 
 
_shelx_F_squared_multiplier     1.000 
 
loop_ 
 _refln_index_h 
 _refln_index_k 
 _refln_index_l 
 _refln_F_squared_calc 
 _refln_F_squared_meas 
 _refln_F_squared_sigma 
 _refln_observed_status 
   2   0   0     3314.30     3559.10     51.86 o 
   3   0   0     9636.54     9960.92    115.28 o 
   4   0   0     1608.79     1531.50     25.08 o 
   5   0   0      204.92      198.04      9.82 o 
   6   0   0     1261.72     1222.57     39.24 o 
   7   0   0     3316.29     3279.99     49.86 o 
   8   0   0     1122.24     1067.13     33.04 o 
   9   0   0      713.92      712.13     23.77 o 
  10   0   0      230.51      221.93     15.63 o 
  11   0   0        1.18        0.67     13.73 o 
  12   0   0      544.46      508.32     24.33 o 
  13   0   0       22.16       15.59     14.42 o 
  14   0   0       20.45       13.58     14.42 o 
   1   1   0      664.10      789.41     10.81 o 
   2   1   0        0.76       -0.66      1.59 o 
   3   1   0     1543.52     1537.06     14.43 o 
   4   1   0        4.32        4.30      2.07 o 
   5   1   0      312.19      281.93      9.47 o 
   6   1   0       36.87       49.55      4.55 o 
   7   1   0     2309.89     2234.79     24.37 o 
   8   1   0      754.95      706.79     13.70 o 
   9   1   0        8.72        4.68      3.58 o 
  10   1   0      422.87      409.98     13.13 o 
  11   1   0      269.73      285.29     12.68 o 
  12   1   0      620.30      594.22     21.59 o 
  13   1   0      265.54      290.36     22.35 o 
  14   1   0      112.83      133.37     18.07 o 
   0   2   0     1601.19     1739.93     24.18 o 
   1   2   0      898.37      892.04     13.12 o 
   2   2   0       82.67       65.47      7.88 o 
   3   2   0     2180.36     2270.85     20.17 o 
   4   2   0      244.45      275.04      6.97 o 
   5   2   0      414.69      422.98      8.84 o 
   6   2   0     1719.12     1775.07     20.46 o 
   7   2   0       13.33       18.86      3.66 o 
   8   2   0      646.51      672.31     15.84 o 
   9   2   0       38.38       41.06      6.04 o 
  10   2   0      117.31      113.77      8.95 o 
  11   2   0        0.83       -0.61      6.51 o 
  12   2   0      181.65      183.82     33.62 o 
  13   2   0        7.20        3.73     10.11 o 
  14   2   0       21.87       43.74     14.60 o 
   1   3   0     1024.32     1070.82     14.55 o 
   2   3   0      410.93      489.62      9.75 o 
   3   3   0       29.49       33.89      3.26 o 
   4   3   0        0.45        2.74      2.43 o 
   5   3   0        9.73        7.54      3.90 o 
   6   3   0      634.88      670.54     15.26 o 
   7   3   0      157.62      169.83      9.19 o 
   8   3   0       19.58       21.73      7.06 o 
   9   3   0      237.61      225.35     14.22 o 
  10   3   0       13.94       10.69      8.15 o 
  11   3   0      181.25      175.56     14.67 o 
  12   3   0      176.63      178.96     15.44 o 
  13   3   0       13.32        8.54     11.52 o 
   0   4   0     3931.27     4410.84     57.17 o 
   1   4   0      475.96      405.21     10.07 o 
   2   4   0     1704.84     1638.82     21.03 o 
   3   4   0      104.78       96.95      7.12 o 
   4   4   0      435.80      409.60     18.07 o 
   5   4   0      369.12      388.22     12.31 o 
   6   4   0      201.26      198.90     12.81 o 
   7   4   0        4.19        3.77      6.46 o 
   8   4   0     1046.38     1092.42     28.56 o 
   9   4   0       28.64       13.86      8.06 o 
  10   4   0      251.04      225.98     16.33 o 
  11   4   0        0.12        1.88      8.69 o 
  12   4   0       16.54       15.62     11.27 o 
   1   5   0       26.95       25.44      5.56 o 
   2   5   0       34.82       30.15      6.01 o 
   3   5   0        0.64        4.27      4.66 o 
   4   5   0       67.69       68.83     10.75 o 
   5   5   0      594.08      553.73     23.94 o 
   6   5   0      219.98      247.70     15.73 o 
   7   5   0       37.05       46.39     10.18 o 
   8   5   0       54.79       86.33     12.08 o 
   9   5   0      193.67      236.38     17.30 o 
  10   5   0      192.21      228.29     18.01 o 
  11   5   0       44.74       41.95     12.31 o 
   0   6   0      271.61      298.76     22.80 o 
   1   6   0       84.39       91.10     15.48 o 
   2   6   0      455.67      421.83     20.27 o 
   3   6   0       55.79       49.28     21.48 o 
   4   6   0      389.92      414.86     21.97 o 
   5   6   0      235.43      223.71     17.74 o 
   6   6   0       59.97       80.16     14.01 o 
   7   6   0      359.63      382.45     24.41 o 
   8   6   0      127.58      154.81     18.82 o 
   9   6   0       18.99      -10.72      8.89 o 
   2   7   0       12.65       25.45     14.11 o 
   3   7   0       59.57       66.92     19.41 o 
   4   7   0       50.06       38.87     15.54 o 
   5   7   0        4.90       16.44     10.24 o 
   6   7   0        3.25       20.23     11.44 o 
   7   7   0       60.27       51.36     14.02 o 
 -14   1   1       11.23       15.05     11.56 o 
 -13   1   1      156.58      158.92     16.14 o 
 -12   1   1      229.11      217.11     14.81 o 
 -11   1   1      443.55      472.89     15.53 o 
 -10   1   1       14.72       11.92      4.43 o 
  -9   1   1      431.77      417.53     11.51 o 
  -8   1   1     1177.46     1197.62     18.23 o 
  -7   1   1      321.88      303.32      8.79 o 
  -6   1   1     2209.12     2170.73     32.44 o 
  -5   1   1     1247.27     1188.82     14.76 o 
  -4   1   1     1311.82     1367.86     14.86 o 
  -3   1   1      155.94      177.87      4.85 o 
  -2   1   1    17883.36    18597.49    116.40 o 
  -1   1   1     2126.32     2168.37     18.56 o 
   0   1   1      352.40      319.10      6.00 o 
   1   1   1    20984.37    21158.64    158.00 o 
   2   1   1     2650.03     2758.38     74.45 o 
   3   1   1     8503.59     8628.78     54.85 o 
   4   1   1      558.85      635.63      9.30 o 
   5   1   1      584.43      524.18      9.26 o 
   6   1   1      398.27      378.02      9.87 o 
   7   1   1      113.34      104.79      6.64 o 
   8   1   1       50.36       48.49      4.88 o 
   9   1   1      162.52      159.90      7.71 o 
  10   1   1       30.79       30.46      5.11 o 
  11   1   1       67.40       62.16      7.72 o 
  12   1   1       18.79       25.81      6.93 o 
  13   1   1        1.30       17.81     10.82 o 
  14   1   1       27.67       23.48     12.46 o 
 -14   2   1       91.50       96.04     18.98 o 
 -13   2   1       13.60       17.41     13.89 o 
 -12   2   1      141.87      147.37     27.31 o 
 -11   2   1      197.22      194.96     11.55 o 
 -10   2   1       76.40       87.19      8.24 o 
  -9   2   1      113.90      111.03      8.29 o 
  -8   2   1        8.05       14.63      4.68 o 
  -7   2   1      181.34      211.07      7.92 o 
  -6   2   1       14.94       15.07      3.73 o 
  -5   2   1      375.86      386.55      8.76 o 
  -4   2   1      670.88      634.11     10.26 o 
  -3   2   1      250.89      296.68      6.79 o 
  -2   2   1        2.86        7.26      2.15 o 
  -1   2   1     2616.73     2696.45     23.90 o 
   0   2   1     3195.25     3200.48     26.76 o 
   1   2   1     2779.87     2768.72     21.69 o 
   2   2   1      349.15      285.27      8.65 o 
   3   2   1     1156.05     1166.38     15.41 o 
   4   2   1     4110.80     4233.93     32.73 o 
   5   2   1     3659.42     3651.88     30.62 o 
   6   2   1     5717.79     5713.98     44.57 o 
   7   2   1     1717.95     1694.62     20.79 o 
   8   2   1     1160.74     1105.60     20.12 o 
   9   2   1      945.79      895.75     19.18 o 
  10   2   1      493.75      497.96     18.66 o 
  11   2   1      319.44      324.40     16.58 o 
  12   2   1      335.17      353.91     37.55 o 
  13   2   1      930.98     1036.90     39.10 o 
  14   2   1        9.39       -1.77     11.58 o 
 -13   3   1       64.19       58.76     15.19 o 
 -12   3   1      691.34      640.40     31.51 o 
 -11   3   1      971.83      962.79     30.32 o 
 -10   3   1      135.24      152.09     13.28 o 
  -9   3   1      892.08      874.37     24.80 o 
  -8   3   1      249.44      255.28     11.46 o 
  -7   3   1     2351.20     2356.35     31.83 o 
  -6   3   1     1360.89     1301.52     21.90 o 
  -5   3   1     1828.50     1812.56     20.83 o 
  -4   3   1     3103.07     3011.19     27.85 o 
  -3   3   1     2387.56     2207.69     22.25 o 
  -2   3   1     4339.20     4387.16     38.29 o 
  -1   3   1        4.62        6.88      2.55 o 
   0   3   1     5623.66     5905.31     47.14 o 
   1   3   1     5252.73     5558.85     44.67 o 
   2   3   1       12.88       35.72      3.07 o 
   3   3   1      617.26      577.92     11.40 o 
   4   3   1      943.88      998.60     16.32 o 
   5   3   1      522.14      481.86     12.00 o 
   6   3   1      347.55      347.03     11.75 o 
   7   3   1       60.74       60.82      6.36 o 
   8   3   1      151.67      149.68     11.55 o 
   9   3   1        0.00       -4.28      6.57 o 
  10   3   1        0.44       -0.79      6.61 o 
  11   3   1      208.62      208.07     16.15 o 
  12   3   1      117.61       77.41     12.36 o 
  13   3   1       14.40       26.15     12.75 o 
 -12   4   1        0.06       20.09     12.62 o 
 -11   4   1       11.77        9.99     10.87 o 
 -10   4   1      502.66      511.65     22.37 o 
  -9   4   1        7.95        3.99     11.16 o 
  -8   4   1      677.78      678.97     23.27 o 
  -7   4   1        9.33       10.83      6.89 o 
  -6   4   1      318.53      339.88     12.40 o 
  -5   4   1      145.20      141.42      8.42 o 
  -4   4   1      187.44      160.46      8.29 o 
  -3   4   1       10.88        7.56      3.47 o 
  -2   4   1      184.84      194.53     13.49 o 
  -1   4   1     1010.62      936.59     15.38 o 
   0   4   1     1923.62     2029.72     23.98 o 
   1   4   1       35.11       21.76      3.76 o 
   2   4   1     1353.89     1410.30     18.86 o 
   3   4   1      979.94      903.28     16.81 o 
   4   4   1       45.40       37.20      5.05 o 
   5   4   1      444.91      421.65     16.12 o 
   6   4   1      108.67      114.21     13.00 o 
   7   4   1      485.21      514.87     28.33 o 
   8   4   1      116.62      148.55     12.84 o 
   9   4   1       38.34       49.29     10.62 o 
  10   4   1      108.02      106.35     12.74 o 
  11   4   1      529.50      493.69     22.81 o 
  12   4   1      193.20      176.83     20.66 o 
 -11   5   1       16.42       14.53     10.65 o 
 -10   5   1        8.33       -3.71      9.15 o 
  -9   5   1      105.69       76.74     12.14 o 
  -8   5   1       72.11       93.64     15.35 o 
  -7   5   1       28.69       23.26     10.49 o 
  -6   5   1       85.31       80.18     18.98 o 
  -5   5   1      172.49      123.09     13.53 o 
  -4   5   1       38.39       28.17      8.75 o 
  -3   5   1       13.59        1.64      4.58 o 
  -2   5   1      139.13      154.33      9.32 o 
  -1   5   1       77.06       87.92      6.33 o 
   0   5   1        8.55        4.38      3.50 o 
   1   5   1      135.29      145.70      8.86 o 
   2   5   1      325.79      323.30     12.35 o 
   3   5   1       75.23       64.04     18.82 o 
   4   5   1        8.24       14.56      7.43 o 
   5   5   1      136.58      120.06     17.17 o 
   6   5   1      105.72      100.24     11.86 o 
   7   5   1      177.58      157.27     13.62 o 
   8   5   1      244.20      271.54     24.16 o 
   9   5   1       77.04       83.04     15.15 o 
  10   5   1        1.31        0.40      9.66 o 
  11   5   1        0.32        2.56     10.23 o 
  -9   6   1        1.85        8.07     12.30 o 
  -8   6   1      238.73      229.82     33.14 o 
  -7   6   1       82.92       67.65     14.16 o 
  -6   6   1        1.40       -1.48      8.64 o 
  -5   6   1        0.47       10.29      8.76 o 
  -4   6   1       76.02       87.71     12.85 o 
  -3   6   1        0.05        4.10     11.72 o 
  -2   6   1      120.58      101.23     11.57 o 
  -1   6   1      143.05      132.56     12.07 o 
   0   6   1        5.30        5.06      6.49 o 
   1   6   1       78.64      109.87     17.71 o 
   2   6   1       39.90       35.40      9.11 o 
   3   6   1      175.06      194.48     30.65 o 
   4   6   1       29.68       36.48      9.93 o 
   5   6   1       86.07       51.98     12.17 o 
   6   6   1       70.95       84.11     17.55 o 
   7   6   1      100.34      106.49     15.99 o 
   8   6   1       27.11        5.71     10.52 o 
   9   6   1       84.47       77.42     13.70 o 
  -7   7   1      110.21       92.73     16.70 o 
  -6   7   1       76.15      121.96     16.72 o 
  -5   7   1       29.81       47.28     12.89 o 
  -4   7   1      253.38      288.47     29.59 o 
  -3   7   1      104.55      113.16     21.42 o 
   2   7   1       14.11       15.17     14.64 o 
   3   7   1       76.76       44.12     16.76 o 
   4   7   1        8.42        5.84      8.69 o 
   5   7   1        2.67       10.02     25.72 o 
   6   7   1       42.69       30.86     11.84 o 
   7   7   1       19.57       31.90     12.83 o 
 -14   0   2      187.61      166.19     25.77 o 
 -13   0   2      654.11      695.31     29.81 o 
 -12   0   2       29.92       63.05     12.34 o 
 -11   0   2      820.18      800.62     29.10 o 
 -10   0   2      493.40      494.87     16.43 o 
  -9   0   2      317.29      339.95     17.51 o 
  -8   0   2     2131.73     2178.22     41.94 o 
  -7   0   2     4424.69     4369.46    102.03 o 
  -6   0   2     1581.13     1432.61     29.08 o 
  -5   0   2       28.49       24.84      5.51 o 
  -4   0   2     1147.56     1102.94     21.45 o 
  -3   0   2     3505.17     3635.28     43.76 o 
  -2   0   2     4041.55     3859.54     42.82 o 
  -1   0   2       33.39       37.90      3.22 o 
   2   0   2      260.05      231.80      6.44 o 
   3   0   2     2194.14     2529.24     32.19 o 
   4   0   2      809.58      753.23     16.04 o 
   5   0   2       12.09        5.75      3.61 o 
   6   0   2      715.35      693.02     18.52 o 
   7   0   2      503.55      522.59     17.55 o 
   8   0   2      648.03      663.97     21.07 o 
   9   0   2     1013.82      974.36     27.07 o 
  10   0   2       21.83       20.52      7.42 o 
  11   0   2      143.09      153.85     14.28 o 
  12   0   2     2078.57     2054.26     47.60 o 
  13   0   2      391.17      419.98     33.94 o 
 -14   1   2       36.87       39.57     13.80 o 
 -13   1   2       15.25       26.44      9.02 o 
 -12   1   2      141.84      144.00     13.00 o 
 -11   1   2       98.35      104.23     11.93 o 
 -10   1   2      149.95      161.26      8.42 o 
  -9   1   2      239.82      235.64      9.17 o 
  -8   1   2     1492.94     1510.02     20.74 o 
  -7   1   2      507.97      469.80     10.71 o 
  -6   1   2     5538.83     5557.19     43.59 o 
  -5   1   2     2246.35     2127.50     21.30 o 
  -4   1   2     1832.53     1773.66     17.69 o 
  -3   1   2     3422.22     3530.78     26.98 o 
  -2   1   2    16015.82    16437.01     97.87 o 
  -1   1   2    12209.72    12473.50     84.12 o 
   0   1   2    34901.25    34406.30    253.14 o 
   1   1   2     8078.48     8489.05     67.93 o 
   2   1   2    13021.67    13424.10    125.22 o 
   3   1   2    11849.74    12497.53     85.76 o 
   4   1   2     5618.81     5568.40     39.33 o 
   5   1   2     2974.50     2958.94     25.80 o 
   6   1   2     1710.24     1655.81     19.13 o 
   7   1   2     1400.64     1339.21     17.90 o 
   8   1   2     1244.64     1240.86     18.25 o 
   9   1   2       52.73       55.60      5.42 o 
  10   1   2      370.17      387.01     18.03 o 
  11   1   2      122.59      130.28      9.39 o 
  12   1   2       73.95       74.49     10.32 o 
  13   1   2      106.55       96.03     15.48 o 
  14   1   2       89.95       81.30     18.93 o 
 -14   2   2       35.29       10.73     12.10 o 
 -13   2   2       82.59       98.23     21.21 o 
 -12   2   2       10.50       14.41     11.51 o 
 -11   2   2      250.18      237.31     14.93 o 
 -10   2   2      291.82      287.07     15.37 o 
  -9   2   2       17.26       12.99      5.18 o 
  -8   2   2        7.12        9.48      3.94 o 
  -7   2   2      114.04      129.27      6.74 o 
  -6   2   2      268.36      289.83      8.52 o 
  -5   2   2      151.24      150.55      6.06 o 
  -4   2   2      332.13      323.04      7.87 o 
  -3   2   2      872.12      897.85     12.15 o 
  -2   2   2      736.84      696.22     11.04 o 
  -1   2   2      498.86      481.37      8.42 o 
   0   2   2     2049.32     1923.24     16.92 o 
   1   2   2     1167.81     1224.94     15.52 o 
   2   2   2     2482.24     2570.10     24.17 o 
   3   2   2      458.01      453.30      8.89 o 
   4   2   2      253.85      236.06      7.32 o 
   5   2   2       89.99       81.93      4.50 o 
   6   2   2       96.21      101.53      5.14 o 
   7   2   2      682.33      630.91     14.32 o 
   8   2   2       14.35       17.26      4.65 o 
   9   2   2      168.72      180.79      9.50 o 
  10   2   2      208.30      216.86     13.63 o 
  11   2   2       54.76       54.70      9.80 o 
  12   2   2      255.78      273.41     16.75 o 
  13   2   2        9.90       11.68     11.05 o 
  14   2   2       14.67       15.95     12.29 o 
 -13   3   2       39.99       28.63     20.84 o 
 -12   3   2       63.57       31.67     12.52 o 
 -11   3   2      156.36      139.17     18.75 o 
 -10   3   2        0.00       -4.16      6.53 o 
  -9   3   2     1046.50     1024.32     22.28 o 
  -8   3   2      163.00      176.67     10.06 o 
  -7   3   2      153.97      173.44      9.50 o 
  -6   3   2       75.38       92.85      7.23 o 
  -5   3   2       98.83      110.93      5.82 o 
  -4   3   2       13.25        7.32      3.13 o 
  -3   3   2       16.32       19.78      3.51 o 
  -2   3   2       63.25       74.21      4.96 o 
  -1   3   2      117.71      122.10      5.34 o 
   0   3   2     2053.35     2293.12     23.50 o 
   1   3   2     1231.35     1361.70     15.22 o 
   2   3   2     2610.72     2891.96     24.74 o 
   3   3   2       14.16       41.82      4.12 o 
   4   3   2      129.02      137.87      6.48 o 
   5   3   2        3.06        1.62      3.30 o 
   6   3   2      223.11      224.78      9.11 o 
   7   3   2       90.87       89.02      9.20 o 
   8   3   2        1.73       -7.14      5.21 o 
   9   3   2        0.95        0.23      6.24 o 
  10   3   2       54.74       69.72     10.37 o 
  11   3   2       37.36       50.85     10.22 o 
  12   3   2      357.25      302.33     18.43 o 
  13   3   2        0.02        5.82     11.30 o 
 -12   4   2       43.78       29.76     20.36 o 
 -11   4   2      316.82      324.51     19.59 o 
 -10   4   2       81.24       64.76     11.69 o 
  -9   4   2        0.79       -4.43      7.46 o 
  -8   4   2      730.19      799.66     24.70 o 
  -7   4   2       73.42       89.76     10.74 o 
  -6   4   2      396.61      412.65     16.39 o 
  -5   4   2      391.30      380.82     23.47 o 
  -4   4   2       20.59       18.83      5.26 o 
  -3   4   2        4.82       -0.44      3.11 o 
  -2   4   2       34.84       38.69      4.50 o 
  -1   4   2        4.01        7.81      3.46 o 
   0   4   2      179.21      213.74      7.80 o 
   1   4   2      445.81      523.98     11.17 o 
   2   4   2      600.87      683.62     17.80 o 
   3   4   2      535.94      539.00     13.26 o 
   4   4   2       58.47       53.69      7.61 o 
   5   4   2       94.59       82.74     10.32 o 
   6   4   2       81.90       88.42     11.17 o 
   7   4   2      360.72      365.18     30.14 o 
   8   4   2       63.11       61.39     10.33 o 
   9   4   2        0.66       -0.07     10.19 o 
  10   4   2      252.12      260.05     17.38 o 
  11   4   2       43.80       30.23     10.06 o 
  12   4   2       93.83       78.91     21.42 o 
 -11   5   2        5.98       -9.31      9.59 o 
 -10   5   2      247.70      213.93     17.58 o 
  -9   5   2        0.63        1.30      8.42 o 
  -8   5   2      386.89      399.00     20.03 o 
  -7   5   2       38.10       30.02     11.24 o 
  -6   5   2     1265.00     1320.19     62.57 o 
  -5   5   2       27.68       26.43     21.79 o 
  -4   5   2      650.28      627.01     18.24 o 
  -3   5   2      299.50      313.54     18.38 o 
  -2   5   2      826.24      799.50     19.04 o 
  -1   5   2      828.89      866.10     18.66 o 
   0   5   2     1073.08     1053.32     18.04 o 
   1   5   2     1103.10     1175.73     22.80 o 
   2   5   2      991.67      915.80     37.70 o 
   3   5   2      433.02      405.29     32.24 o 
   4   5   2      531.82      543.61     19.55 o 
   5   5   2      153.63      195.88     13.52 o 
   6   5   2      941.42      946.41     27.05 o 
   7   5   2       65.99       68.35     11.02 o 
   8   5   2      556.86      500.69     22.20 o 
   9   5   2       50.84       52.10     11.46 o 
  10   5   2      171.86      150.35     15.74 o 
  11   5   2        5.58      -13.71      9.14 o 
  -9   6   2       85.66       84.42     16.55 o 
  -8   6   2       16.02       23.17     11.72 o 
  -7   6   2        2.96        0.43      8.70 o 
  -6   6   2      570.09      584.55     27.40 o 
  -5   6   2       37.49       28.62     10.21 o 
  -4   6   2       33.91       42.33     10.19 o 
  -3   6   2      194.99      226.99     16.17 o 
  -2   6   2       54.33       39.09      9.24 o 
  -1   6   2        0.45      -11.34     10.13 o 
   0   6   2        6.82       17.29     11.14 o 
   1   6   2        6.23       -3.29      6.39 o 
   2   6   2       33.05       27.58      8.88 o 
   3   6   2        2.66        2.79      6.85 o 
   4   6   2        3.33       18.27     10.76 o 
   5   6   2      244.31      212.99     17.78 o 
   6   6   2        2.68        0.65      9.02 o 
   7   6   2       62.39       47.79     10.66 o 
   8   6   2       39.79       66.19     12.39 o 
   9   6   2        3.29        4.31      9.83 o 
  -7   7   2      105.55       97.85     17.13 o 
  -6   7   2        1.19        5.73     12.73 o 
  -5   7   2       43.07       30.07     11.29 o 
  -4   7   2        6.68       -1.70     13.68 o 
  -3   7   2       28.53       18.45     15.48 o 
   1   7   2        7.55       -3.39     12.30 o 
   2   7   2      113.07       98.95     20.15 o 
   3   7   2        1.93       -4.88     13.26 o 
   4   7   2       94.77       93.72     14.11 o 
   5   7   2       61.61       43.63     15.11 o 
   6   7   2       22.61       23.14     12.35 o 
   7   7   2       37.75       33.12     13.74 o 
 -14   1   3       34.39       32.53     10.34 o 
 -13   1   3        0.19       -7.01      7.26 o 
 -12   1   3       49.30       52.79      9.78 o 
 -11   1   3        5.71       13.47      5.90 o 
 -10   1   3      122.43      144.76     10.70 o 
  -9   1   3       38.17       31.87      4.94 o 
  -8   1   3        0.04       -1.26      3.27 o 
  -7   1   3      602.13      631.31     15.34 o 
  -6   1   3      185.65      198.42      7.05 o 
  -5   1   3       46.44       37.62      3.60 o 
  -4   1   3     1470.41     1499.37     16.22 o 
  -3   1   3      362.10      367.31      7.09 o 
  -2   1   3     1622.15     1661.58     23.21 o 
  -1   1   3     1439.32     1546.92     15.42 o 
   0   1   3    13673.12    14149.45     93.84 o 
   1   1   3    17943.59    18422.27    139.33 o 
   2   1   3     9316.87     9501.10     77.37 o 
   3   1   3     6800.46     7028.07     52.00 o 
   4   1   3     5866.08     5984.09     41.66 o 
   5   1   3       77.97      106.61      5.03 o 
   6   1   3     1645.21     1585.92     30.25 o 
   7   1   3      869.91      807.17     15.06 o 
   8   1   3      752.47      763.15     14.11 o 
   9   1   3       40.85       37.19      5.18 o 
  10   1   3      388.15      355.75     13.10 o 
  11   1   3      112.08      108.23      8.63 o 
  12   1   3      232.40      242.99     15.02 o 
  13   1   3      448.71      419.79     19.57 o 
  14   1   3       57.25       74.45     22.06 o 
 -14   2   3       88.77       66.20     15.57 o 
 -13   2   3      280.87      264.93     22.76 o 
 -12   2   3      357.70      363.74     30.88 o 
 -11   2   3     1104.20     1150.21     37.39 o 
 -10   2   3      282.47      274.24     12.47 o 
  -9   2   3      572.60      568.04     13.87 o 
  -8   2   3     1248.74     1230.30     19.38 o 
  -7   2   3     2956.36     2909.59     30.41 o 
  -6   2   3     1924.30     1813.64     21.72 o 
  -5   2   3     3305.39     3271.85     30.01 o 
  -4   2   3     4543.64     4444.19     35.95 o 
  -3   2   3     2290.35     2134.15     21.00 o 
  -2   2   3     1873.26     1667.25     19.01 o 
  -1   2   3     2270.78     2124.75     21.06 o 
   0   2   3     5335.58     5158.56     37.68 o 
   1   2   3       45.72       28.42      2.70 o 
   2   2   3     2690.68     2660.80     30.93 o 
   3   2   3       81.20       75.04      4.42 o 
   4   2   3        2.92        1.40      2.34 o 
   5   2   3     2780.30     2927.38     29.03 o 
   6   2   3     1270.49     1234.72     15.68 o 
   7   2   3      447.85      469.45     12.44 o 
   8   2   3        0.25        3.46      3.84 o 
   9   2   3       26.32       15.85      6.67 o 
  10   2   3        1.57        4.46      7.30 o 
  11   2   3       25.88       18.21      7.87 o 
  12   2   3        7.66        3.17      8.13 o 
  13   2   3      231.42      222.11     16.27 o 
  14   2   3       27.68       24.96     13.47 o 
 -13   3   3      149.18      155.63     22.06 o 
 -12   3   3       37.61       40.29     13.67 o 
 -11   3   3        9.57       11.40      9.85 o 
 -10   3   3      319.70      369.19     18.25 o 
  -9   3   3       12.91        6.35      5.78 o 
  -8   3   3       42.05       47.33      6.82 o 
  -7   3   3      123.21      146.25      9.32 o 
  -6   3   3      144.49      151.92      7.07 o 
  -5   3   3       83.21       96.59      6.53 o 
  -4   3   3      229.05      227.49      7.58 o 
  -3   3   3      216.52      212.59     10.16 o 
  -2   3   3      146.65      123.14      5.86 o 
  -1   3   3      438.39      389.74      9.11 o 
   0   3   3     1078.61     1032.02     14.29 o 
   1   3   3     5116.14     5347.97     44.40 o 
   2   3   3       19.02        5.07      2.05 o 
   3   3   3      125.90       91.90      5.01 o 
   4   3   3     6451.44     6815.97     56.76 o 
   5   3   3     1563.26     1515.85     20.83 o 
   6   3   3     1487.84     1514.77     28.76 o 
   7   3   3     1531.86     1531.15     45.51 o 
   8   3   3      587.51      571.92     19.43 o 
   9   3   3      847.11      892.26     28.07 o 
  10   3   3      135.01      124.10     36.80 o 
  11   3   3      838.94      809.65     26.40 o 
  12   3   3      300.93      305.48     23.61 o 
  13   3   3      385.96      427.00     22.50 o 
 -12   4   3       87.42      102.53     17.52 o 
 -11   4   3       75.82       65.04     15.04 o 
 -10   4   3      451.76      457.74     27.55 o 
  -9   4   3        3.03        1.56      8.22 o 
  -8   4   3       17.67       26.78      8.87 o 
  -7   4   3      552.94      543.80     16.56 o 
  -6   4   3      923.87      903.11     20.02 o 
  -5   4   3      915.50      835.67     20.58 o 
  -4   4   3      605.82      570.79     20.05 o 
  -3   4   3     1025.99     1081.17     18.20 o 
  -2   4   3      635.17      601.97     14.28 o 
  -1   4   3     2648.56     2689.95     29.31 o 
   0   4   3      971.93     1011.69     16.08 o 
   1   4   3       44.55       60.55      4.62 o 
   2   4   3     2102.83     2245.55     28.17 o 
   3   4   3      186.42      168.94      7.70 o 
   4   4   3        2.95       14.57      5.27 o 
   5   4   3      158.25      180.83     12.75 o 
   6   4   3       87.92      105.30     10.39 o 
   7   4   3      132.10      119.18     17.32 o 
   8   4   3        7.59       12.79      7.03 o 
   9   4   3       20.64       32.42      9.25 o 
  10   4   3       67.68       47.41     10.49 o 
  11   4   3      156.04      152.77     15.10 o 
  12   4   3        0.00       -0.69      9.18 o 
 -11   5   3       15.48       -7.81      9.69 o 
 -10   5   3        0.83       -8.95      8.07 o 
  -9   5   3       23.16       15.43      9.48 o 
  -8   5   3       24.17       28.50     10.70 o 
  -7   5   3      326.07      345.70     21.56 o 
  -6   5   3      497.25      543.18     27.63 o 
  -5   5   3      669.62      661.79     19.61 o 
  -4   5   3      557.46      564.42     17.65 o 
  -3   5   3       47.99       43.08      7.99 o 
  -2   5   3        0.50        7.66      4.70 o 
  -1   5   3       13.85       12.11      4.08 o 
   0   5   3       82.91       94.57      8.49 o 
   1   5   3       12.57        4.60      4.66 o 
   2   5   3       34.76       26.51      7.53 o 
   3   5   3       44.43       42.97      8.82 o 
   4   5   3        0.07        3.30      5.85 o 
   5   5   3        1.29        6.33      6.63 o 
   6   5   3        3.16        6.95      7.51 o 
   7   5   3      148.72      141.15     13.15 o 
   8   5   3        3.23       -7.56      7.03 o 
   9   5   3        1.63       -4.71      8.27 o 
  10   5   3      104.44      110.03     14.39 o 
  11   5   3        5.25        0.47      9.56 o 
  -9   6   3      145.92      132.23     18.54 o 
  -8   6   3       19.63       22.95     16.60 o 
  -7   6   3       18.73       11.84      9.93 o 
  -6   6   3        4.81       -5.51      8.63 o 
  -5   6   3      646.88      678.18     28.22 o 
  -4   6   3       55.79       28.21     10.30 o 
  -3   6   3        2.72        5.27      7.26 o 
  -2   6   3      192.60      187.13     13.88 o 
  -1   6   3        2.81        7.73      9.49 o 
   0   6   3       27.49       -0.42     10.29 o 
   1   6   3       27.25       30.67      8.57 o 
   2   6   3       14.60        9.09      7.91 o 
   3   6   3        0.66       -3.00      7.48 o 
   4   6   3      214.59      172.29     15.60 o 
   5   6   3       10.78       18.93      9.82 o 
   6   6   3        1.44        6.76      8.26 o 
   7   6   3      140.25      136.21     14.60 o 
   8   6   3        1.23        2.12     11.05 o 
   9   6   3        1.18        4.99      9.80 o 
  -7   7   3        1.65       19.46     17.39 o 
  -6   7   3       37.24       12.20     32.13 o 
  -5   7   3       35.64       29.38     18.77 o 
  -4   7   3       76.64      100.43     21.64 o 
   0   7   3        0.16      -12.09      9.76 o 
   1   7   3       21.14       47.09     16.86 o 
   2   7   3      139.53       98.53     20.36 o 
   3   7   3      241.61      220.45     38.87 o 
   4   7   3        0.65       -2.17      8.14 o 
   5   7   3      206.74      217.65     24.07 o 
   6   7   3       26.90       36.60     12.03 o 
   7   7   3       20.81       35.87     12.49 o 
 -14   0   4       11.05       29.48     16.97 o 
 -13   0   4      142.06      147.36     17.13 o 
 -12   0   4      541.96      502.70     25.72 o 
 -11   0   4      110.65      117.14     14.45 o 
 -10   0   4      435.83      479.87     22.11 o 
  -9   0   4        4.00       -3.68     14.53 o 
  -8   0   4     3054.44     3125.58     43.04 o 
  -7   0   4     1892.36     1901.89     27.27 o 
  -6   0   4     1697.94     1677.00     23.65 o 
  -5   0   4     6181.18     6258.40     57.07 o 
  -4   0   4     2663.73     2572.13     27.25 o 
  -3   0   4     7987.79     8451.56     88.89 o 
  -2   0   4    21428.78    22429.94    209.54 o 
  -1   0   4    39305.88    38153.46    349.08 o 
   0   0   4    15399.99    14560.19    137.36 o 
   1   0   4    12090.29    12838.81    121.01 o 
   2   0   4    40828.07    41256.54    374.83 o 
   3   0   4   104350.75   103894.42   2142.21 o 
   4   0   4     6387.20     6092.11     66.79 o 
   5   0   4     6353.46     6174.23     70.29 o 
   6   0   4     3069.56     2943.80     42.74 o 
   7   0   4     1443.09     1403.01     28.76 o 
   8   0   4     1764.77     1686.15     34.01 o 
   9   0   4     1337.69     1199.29     36.22 o 
  10   0   4      611.71      637.43     22.68 o 
  11   0   4      265.36      269.06     17.02 o 
  12   0   4      312.50      244.14     24.82 o 
 -14   1   4      118.90      114.30     13.84 o 
 -13   1   4      316.15      356.59     19.33 o 
 -12   1   4      229.52      246.53     15.97 o 
 -11   1   4      142.89      126.52     10.23 o 
 -10   1   4      202.41      165.57     13.50 o 
  -9   1   4      792.43      754.11     15.70 o 
  -8   1   4      480.00      471.02     11.77 o 
  -7   1   4      190.58      144.87      6.74 o 
  -6   1   4     6812.93     6613.26     50.16 o 
  -5   1   4     1548.17     1504.69     19.22 o 
  -4   1   4       56.72       56.85      3.74 o 
  -3   1   4     1851.88     1885.28     18.11 o 
  -2   1   4     2311.98     2365.80     22.95 o 
  -1   1   4        2.73       -2.56      1.70 o 
   0   1   4     4692.74     4783.30     36.08 o 
   1   1   4      199.76      183.62      7.01 o 
   2   1   4     2776.42     2944.04     37.56 o 
   3   1   4     5581.29     5923.31     91.12 o 
   4   1   4      706.26      690.22     15.69 o 
   5   1   4      634.94      613.46     13.15 o 
   6   1   4      215.57      182.32     10.85 o 
   7   1   4     2246.97     2255.86     26.91 o 
   8   1   4      366.38      365.54     11.00 o 
   9   1   4      995.40      943.78     16.73 o 
  10   1   4       77.77       87.67      9.52 o 
  11   1   4      270.63      275.38     14.93 o 
  12   1   4      350.53      375.89     17.76 o 
  13   1   4      210.26      228.01     15.93 o 
  14   1   4      214.57      207.66     29.06 o 
 -14   2   4        3.77       19.98     12.70 o 
 -13   2   4       45.48       37.38     12.90 o 
 -12   2   4        5.34       -1.00      7.37 o 
 -11   2   4      107.14      125.21     12.54 o 
 -10   2   4       61.18       49.31      8.95 o 
  -9   2   4       30.18       16.40      6.08 o 
  -8   2   4      499.44      502.69     12.85 o 
  -7   2   4       52.96       57.40      5.34 o 
  -6   2   4     2877.90     3199.75     32.70 o 
  -5   2   4      159.48      220.37      8.75 o 
  -4   2   4     1366.03     1419.37     17.49 o 
  -3   2   4       25.87       33.02      3.75 o 
  -2   2   4      288.36      326.58      9.49 o 
  -1   2   4     1884.27     1889.02     19.93 o 
   0   2   4      104.84       95.21      3.83 o 
   1   2   4      268.30      323.84      7.50 o 
   2   2   4       14.32       19.67      3.61 o 
   3   2   4     1044.46     1032.00     18.44 o 
   4   2   4      428.80      429.53     12.52 o 
   5   2   4     1204.34     1244.77     18.55 o 
   6   2   4      419.26      430.68      9.05 o 
   7   2   4      285.63      271.71      9.85 o 
   8   2   4      145.31      160.25     10.73 o 
   9   2   4        4.95       -3.25      5.17 o 
  10   2   4      310.79      317.73     16.62 o 
  11   2   4        9.40        8.70      6.90 o 
  12   2   4      112.82      123.06     15.93 o 
  13   2   4       20.38       25.49      9.92 o 
 -13   3   4        3.27       10.24     12.08 o 
 -12   3   4        0.18        9.40     10.10 o 
 -11   3   4       88.79       85.74     15.21 o 
 -10   3   4        7.44        3.58      6.22 o 
  -9   3   4       65.66       70.78      8.36 o 
  -8   3   4      805.43      793.30     19.42 o 
  -7   3   4      401.84      459.03     22.89 o 
  -6   3   4      197.40      205.98     12.08 o 
  -5   3   4      311.84      277.13      8.92 o 
  -4   3   4       42.84       63.49      7.98 o 
  -3   3   4     1107.54     1201.39     21.61 o 
  -2   3   4        0.87        7.23      3.07 o 
  -1   3   4       17.97        5.81      2.78 o 
   0   3   4      272.36      268.72      6.94 o 
   1   3   4      188.99      187.93      5.59 o 
   2   3   4     1242.02     1293.30     25.65 o 
   3   3   4       82.14      119.77      9.76 o 
   4   3   4       43.54       52.37      4.27 o 
   5   3   4      135.20      150.70      9.77 o 
   6   3   4        0.59        0.99      4.76 o 
   7   3   4       20.50       12.07      6.46 o 
   8   3   4       11.75        3.96      6.03 o 
   9   3   4       27.38       17.05      7.15 o 
  10   3   4       12.68       15.72      8.98 o 
  11   3   4        0.40       -8.61      6.88 o 
  12   3   4        1.26        2.54      8.57 o 
  13   3   4       45.41       29.41     11.01 o 
 -12   4   4        0.12      -14.98      9.99 o 
 -11   4   4       43.36       42.71     13.69 o 
 -10   4   4      101.19      107.20     13.31 o 
  -9   4   4        0.18       -9.69      7.45 o 
  -8   4   4      657.77      617.03     18.51 o 
  -7   4   4        8.47       12.52      7.96 o 
  -6   4   4      203.17      253.61     15.76 o 
  -5   4   4       10.54        1.51      4.72 o 
  -4   4   4     1010.65     1011.02     25.70 o 
  -3   4   4      548.04      524.52     13.11 o 
  -2   4   4      680.48      686.25     14.13 o 
  -1   4   4      990.35     1006.03     16.64 o 
   0   4   4     3098.65     3123.99     32.05 o 
   1   4   4     1185.66     1207.26     17.82 o 
   2   4   4     1085.58     1167.94     27.08 o 
   3   4   4       29.60       14.28      5.55 o 
   4   4   4     1468.92     1511.85     29.30 o 
   5   4   4       63.15       66.69      8.47 o 
   6   4   4      345.46      330.30     15.59 o 
   7   4   4      228.78      230.09     14.24 o 
   8   4   4      277.88      251.54     18.13 o 
   9   4   4       28.90       30.98     19.89 o 
  10   4   4      302.88      304.66     18.20 o 
  11   4   4       35.89       28.69      9.60 o 
  12   4   4       64.40       50.71     12.43 o 
 -11   5   4      171.45      201.14     22.36 o 
 -10   5   4      240.97      269.67     23.50 o 
  -9   5   4       52.15       35.04     12.42 o 
  -8   5   4      210.69      231.83     20.07 o 
  -7   5   4      267.91      253.29     19.61 o 
  -6   5   4      201.26      160.92     16.38 o 
  -5   5   4      243.50      265.59     24.36 o 
  -4   5   4      835.11      836.94     22.58 o 
  -3   5   4       11.36        7.50      5.25 o 
  -2   5   4        1.30        9.35      6.17 o 
  -1   5   4        9.29        7.66      3.93 o 
   0   5   4       86.46      103.95      8.14 o 
   1   5   4        0.92       -1.77      6.95 o 
   2   5   4        0.01        2.08      5.71 o 
   3   5   4        6.54        4.67      5.58 o 
   4   5   4       16.48        6.45      6.54 o 
   5   5   4       16.05       19.56      7.57 o 
   6   5   4       94.65       99.83     11.60 o 
   7   5   4      141.31      150.62     13.76 o 
   8   5   4        6.88        1.43      7.76 o 
   9   5   4      157.85      139.11     14.68 o 
  10   5   4       74.84       63.69     12.42 o 
  11   5   4      124.39      141.70     24.25 o 
  -9   6   4       13.85       17.66     13.05 o 
  -8   6   4      239.08      251.95     28.26 o 
  -7   6   4        5.44       16.85     11.02 o 
  -6   6   4      592.85      578.72     34.04 o 
  -5   6   4       89.90       60.50     24.45 o 
  -4   6   4       10.71       -0.45      8.70 o 
  -3   6   4      137.93      124.60     10.38 o 
  -2   6   4      255.55      264.79     16.23 o 
  -1   6   4       99.24      118.36     17.71 o 
   0   6   4      579.36      471.95     29.27 o 
   1   6   4       84.05       99.31     12.22 o 
   2   6   4      593.84      554.48     25.08 o 
   3   6   4      326.90      333.17     24.07 o 
   4   6   4      307.19      295.00     32.93 o 
   5   6   4       84.54       92.88     19.67 o 
   6   6   4      421.85      392.61     20.07 o 
   7   6   4      104.94       89.93     13.01 o 
   8   6   4       42.02       74.27     12.74 o 
   9   6   4      148.84      133.60     15.59 o 
  -7   7   4        3.95        1.03     11.60 o 
  -6   7   4      114.99       82.34     15.65 o 
  -5   7   4       17.86       19.73     16.33 o 
   0   7   4       89.73       71.27     18.14 o 
   1   7   4       30.54       10.18     13.89 o 
   2   7   4        5.17       15.91     14.11 o 
   3   7   4       26.01       22.77     10.01 o 
   4   7   4        0.03       -0.17      9.17 o 
   5   7   4        8.67      -12.06     13.42 o 
   6   7   4        0.04       -1.40     10.59 o 
   7   7   4        0.37       -6.97     10.14 o 
 -14   1   5        1.29        4.38      8.71 o 
 -13   1   5      199.37      213.26     16.50 o 
 -12   1   5      129.18      124.66     12.08 o 
 -11   1   5      265.03      261.09     13.64 o 
 -10   1   5      268.95      294.06     13.24 o 
  -9   1   5      202.14      214.42     10.95 o 
  -8   1   5       79.18       72.21      5.87 o 
  -7   1   5     2821.40     2748.40     28.62 o 
  -6   1   5      563.28      513.59     10.88 o 
  -5   1   5       99.45       66.89      4.45 o 
  -4   1   5     3576.53     3615.05     30.13 o 
  -3   1   5     1871.34     1734.79     23.64 o 
  -2   1   5     1149.55     1144.65     23.79 o 
  -1   1   5     1427.56     1443.12     13.80 o 
   0   1   5     3640.13     3655.39     26.14 o 
   1   1   5      204.28      227.10      5.63 o 
   2   1   5     1073.61     1150.54     17.29 o 
   3   1   5       65.90       73.97      4.64 o 
   4   1   5      609.07      771.11     11.07 o 
   5   1   5     1194.38     1207.47     19.52 o 
   6   1   5     3541.67     3597.74     34.74 o 
   7   1   5      958.92      988.46     16.77 o 
   8   1   5      222.52      215.11      9.06 o 
   9   1   5        0.27       -5.52      3.68 o 
  10   1   5       32.04       25.27      7.32 o 
  11   1   5        0.43       -6.14      5.87 o 
  12   1   5       64.74       60.92     10.03 o 
  13   1   5       20.01       12.17      9.05 o 
 -13   2   5      105.48      118.88     13.98 o 
 -12   2   5      149.54      152.24     14.22 o 
 -11   2   5      152.22      146.82     14.13 o 
 -10   2   5      127.58      106.92     11.21 o 
  -9   2   5      104.30       94.66      7.34 o 
  -8   2   5       90.90       87.87      6.76 o 
  -7   2   5      695.41      716.59     18.48 o 
  -6   2   5       93.65       92.66      5.94 o 
  -5   2   5      874.08      928.95     14.87 o 
  -4   2   5      312.71      356.24     10.11 o 
  -3   2   5      938.54      984.08     15.63 o 
  -2   2   5     2186.32     2086.33     23.16 o 
  -1   2   5       43.42       26.96      2.92 o 
   0   2   5        2.62        1.67      1.86 o 
   1   2   5     2489.68     2323.93     34.58 o 
   2   2   5     1457.03     1297.88     20.26 o 
   3   2   5     1988.51     1936.39     27.05 o 
   4   2   5      177.81      138.39      7.80 o 
   5   2   5    14067.95    14474.40    120.44 o 
   6   2   5     4041.12     4169.27     59.06 o 
   7   2   5      686.18      586.70     17.55 o 
   8   2   5     1350.65     1332.32     27.99 o 
   9   2   5      151.28      158.14     11.67 o 
  10   2   5      455.83      467.48     27.54 o 
  11   2   5      440.86      469.35     22.16 o 
  12   2   5      294.38      322.10     18.12 o 
  13   2   5      272.11      298.02     18.71 o 
 -13   3   5       47.27       28.38     25.93 o 
 -12   3   5      499.49      537.77     55.94 o 
 -11   3   5      311.99      311.82     23.34 o 
 -10   3   5      858.51      852.64     26.17 o 
  -9   3   5      162.54      183.89     11.34 o 
  -8   3   5      132.89      144.65     10.58 o 
  -7   3   5     2178.77     2099.86     26.94 o 
  -6   3   5     1464.42     1402.81     20.58 o 
  -5   3   5     3334.71     3299.00     36.74 o 
  -4   3   5     1014.19      916.41     16.85 o 
  -3   3   5     3121.93     3010.46     46.69 o 
  -2   3   5     4636.03     4525.49     41.55 o 
  -1   3   5      715.58      680.41     14.59 o 
   0   3   5     1583.58     1618.87     17.80 o 
   1   3   5     1418.40     1426.93     15.61 o 
   2   3   5     4028.79     4089.80     41.82 o 
   3   3   5       20.18        9.79      4.26 o 
   4   3   5      368.37      316.25     17.07 o 
   5   3   5     1896.19     1868.99     31.56 o 
   6   3   5      369.53      354.78     16.93 o 
   7   3   5       75.43       88.17      9.43 o 
   8   3   5       71.65       66.35      9.20 o 
   9   3   5       62.15       64.87      9.59 o 
  10   3   5        7.01        7.81      7.50 o 
  11   3   5        1.03       -2.40      7.31 o 
  12   3   5        0.71        0.11      8.21 o 
  13   3   5       14.11        7.62     10.37 o 
 -12   4   5        9.09       13.11     12.71 o 
 -11   4   5       26.20       39.64     24.07 o 
 -10   4   5       20.91        2.92      9.30 o 
  -9   4   5       15.31       36.72     13.54 o 
  -8   4   5      104.30      100.39      9.74 o 
  -7   4   5     1542.93     1558.25     32.10 o 
  -6   4   5        9.09        0.89      6.36 o 
  -5   4   5      218.76      210.78     16.19 o 
  -4   4   5       22.19        8.57      4.18 o 
  -3   4   5       18.27       26.32      5.01 o 
  -2   4   5      521.17      510.19     12.62 o 
  -1   4   5       51.80       64.09      5.50 o 
   0   4   5      534.84      502.00     11.43 o 
   1   4   5      592.35      595.39     11.09 o 
   2   4   5      604.38      567.63     16.73 o 
   3   4   5       19.39       17.41      6.00 o 
   4   4   5      227.59      218.78     22.25 o 
   5   4   5      525.13      535.59     37.50 o 
   6   4   5      196.53      195.44     12.80 o 
   7   4   5      352.51      357.93     28.79 o 
   8   4   5       99.19      110.35     14.91 o 
   9   4   5      544.45      585.44     48.62 o 
  10   4   5       69.73       67.47     11.81 o 
  11   4   5      202.81      218.20     17.33 o 
  12   4   5      199.49      183.79     28.05 o 
 -11   5   5        0.87        0.77     12.06 o 
 -10   5   5        0.98        7.99     21.16 o 
  -9   5   5       30.34       24.69     12.41 o 
  -8   5   5       28.95        4.97     10.08 o 
  -7   5   5       37.46       29.68     10.94 o 
  -6   5   5     1288.99     1174.70     27.80 o 
  -5   5   5       29.78       12.08      6.53 o 
  -4   5   5       10.28        0.42      5.33 o 
  -3   5   5        9.44        9.75      5.59 o 
  -2   5   5       27.97       24.16      5.22 o 
  -1   5   5        4.51        3.31      3.99 o 
   0   5   5       55.36       48.01      6.51 o 
   1   5   5       69.27       53.32      8.99 o 
   2   5   5        0.92        1.15      5.93 o 
   3   5   5       86.72      101.40     10.46 o 
   4   5   5      137.37      136.06     11.59 o 
   5   5   5       82.29       61.38      9.67 o 
   6   5   5       33.26       30.88      8.61 o 
   7   5   5       59.60       52.74     10.29 o 
   8   5   5       12.36       10.51     10.27 o 
   9   5   5       38.46       38.62     10.40 o 
  10   5   5      108.32      100.66     14.95 o 
  11   5   5        8.54      -13.59      9.06 o 
  -9   6   5       33.93       41.82     14.24 o 
  -8   6   5        4.90       -9.17      9.53 o 
  -7   6   5       62.29       66.33     14.79 o 
  -6   6   5       29.21       15.57     10.22 o 
  -5   6   5      206.61      203.31     17.62 o 
  -4   6   5      105.17       49.63     16.76 o 
  -3   6   5       43.49       40.03     10.05 o 
  -2   6   5        0.60       -7.53      8.59 o 
  -1   6   5        0.11       -4.03     10.29 o 
   0   6   5       93.92      114.43     12.41 o 
   1   6   5       33.88        9.15      7.76 o 
   2   6   5      149.41      178.61     15.08 o 
   3   6   5      200.01      207.46     16.90 o 
   4   6   5       46.05       48.78     16.70 o 
   5   6   5       18.36        8.36      8.00 o 
   6   6   5        0.21        1.36      7.04 o 
   7   6   5      106.42      123.33     14.05 o 
   8   6   5        2.99        3.87      9.27 o 
   9   6   5        1.97        1.50      9.15 o 
  -6   7   5       20.91       32.05     12.05 o 
  -5   7   5      159.03      128.01     23.86 o 
  -1   7   5       14.71        6.36     12.94 o 
   0   7   5       41.52       52.60     17.39 o 
   1   7   5      146.27      210.84     25.03 o 
   2   7   5        1.73       -6.36     13.15 o 
   3   7   5      175.75      153.46     16.17 o 
   4   7   5       35.05       30.81     16.92 o 
   5   7   5       40.74       43.30     12.77 o 
   6   7   5        5.67       12.83     11.23 o 
 -14   0   6      552.07      558.42     35.10 o 
 -13   0   6        7.86      -12.95      9.08 o 
 -12   0   6      409.74      424.06     23.91 o 
 -11   0   6     1037.59     1100.56     35.78 o 
 -10   0   6      147.44      138.23     19.41 o 
  -9   0   6     1734.18     1756.34     41.32 o 
  -8   0   6     1845.41     1716.36     38.64 o 
  -7   0   6     2659.47     2565.98     34.46 o 
  -6   0   6     8707.94     9021.56     84.90 o 
  -5   0   6     1681.03     1552.38     24.46 o 
  -4   0   6     1048.98      951.24     21.66 o 
  -3   0   6      254.19      231.41     11.83 o 
  -2   0   6     7091.03     6680.35     73.17 o 
  -1   0   6     4556.41     4355.69     50.66 o 
   0   0   6      414.15      475.86     11.97 o 
   1   0   6     1377.09     1447.61     21.42 o 
   2   0   6    11766.23    12133.51    117.62 o 
   3   0   6     1065.51     1043.23     18.38 o 
   4   0   6      657.07      671.21     15.33 o 
   5   0   6       91.47       88.24     10.98 o 
   6   0   6       59.47       72.11      7.19 o 
   7   0   6      977.56     1024.05     24.42 o 
   8   0   6      575.31      562.84     19.33 o 
   9   0   6      468.75      463.66     19.08 o 
  10   0   6      171.22      159.80     19.89 o 
  11   0   6      718.44      707.65     28.95 o 
 -14   1   6       57.81       57.51     12.08 o 
 -13   1   6        0.76        6.70      8.81 o 
 -12   1   6      185.80      236.23     14.00 o 
 -11   1   6       25.45       26.99      8.29 o 
 -10   1   6      599.43      648.88     18.60 o 
  -9   1   6      176.01      159.51      9.92 o 
  -8   1   6      284.03      246.33      9.26 o 
  -7   1   6     1687.21     1648.17     21.23 o 
  -6   1   6     3422.83     3589.52     32.80 o 
  -5   1   6       15.30        2.38      2.66 o 
  -4   1   6     6921.68     6649.24     55.68 o 
  -3   1   6      350.96      327.15     10.12 o 
  -2   1   6     2062.85     2126.67     19.00 o 
  -1   1   6     5856.65     5843.00     39.96 o 
   0   1   6     5550.67     5494.94     41.41 o 
   1   1   6      424.77      421.89      8.05 o 
   2   1   6       51.10       36.68      3.57 o 
   3   1   6     2893.16     2823.05     24.67 o 
   4   1   6     2170.79     2182.31     22.09 o 
   5   1   6       62.49       64.89      8.31 o 
   6   1   6    19592.31    20229.05    140.49 o 
   7   1   6      469.27      468.81     11.58 o 
   8   1   6      182.08      171.15      8.13 o 
   9   1   6      680.72      675.34     24.13 o 
  10   1   6      406.26      402.40     28.53 o 
  11   1   6      225.06      284.73     20.93 o 
  12   1   6      420.00      439.43     19.29 o 
  13   1   6       62.77       63.65     17.03 o 
  14   1   6       56.04       40.09     17.71 o 
 -13   2   6      130.77      171.21     20.68 o 
 -12   2   6        6.33        7.54     11.35 o 
 -11   2   6       58.81       39.77      9.63 o 
 -10   2   6       11.50        0.86      5.22 o 
  -9   2   6      105.46       96.52      8.69 o 
  -8   2   6      255.41      267.37     10.13 o 
  -7   2   6       23.66       21.45      5.41 o 
  -6   2   6      183.54      181.17      7.68 o 
  -5   2   6     1230.96     1302.00     20.70 o 
  -4   2   6     3655.24     3968.69     39.45 o 
  -3   2   6      884.72     1023.69     16.44 o 
  -2   2   6       18.69       11.75      2.98 o 
  -1   2   6     1389.11     1291.08     14.79 o 
   0   2   6      492.44      533.67      8.58 o 
   1   2   6      142.90      173.65      6.03 o 
   2   2   6       31.93       23.52      4.05 o 
   3   2   6      692.24      633.00     14.75 o 
   4   2   6       13.28       14.11      4.65 o 
   5   2   6     1807.02     1877.32     29.71 o 
   6   2   6      471.88      462.26     11.18 o 
   7   2   6      137.09      160.32     10.55 o 
   8   2   6      202.34      185.78     11.67 o 
   9   2   6        6.03        4.33      5.72 o 
  10   2   6       43.32       40.14      8.52 o 
  11   2   6       36.29       48.09     12.79 o 
  12   2   6        3.42       -1.15      7.71 o 
  13   2   6        2.13       -2.36      8.48 o 
 -13   3   6       36.12       23.29     14.09 o 
 -12   3   6        6.46       -1.12     11.12 o 
 -11   3   6        2.35        7.16      8.02 o 
 -10   3   6       28.29       47.32      9.68 o 
  -9   3   6       83.48       87.07      9.30 o 
  -8   3   6      197.67      191.23     11.25 o 
  -7   3   6       10.71       10.35      4.51 o 
  -6   3   6      773.85      791.65     17.38 o 
  -5   3   6      505.61      542.85     14.05 o 
  -4   3   6     1009.00     1062.99     18.69 o 
  -3   3   6      107.69       92.37      6.12 o 
  -2   3   6       10.74        6.83      3.41 o 
  -1   3   6      162.99      145.83      6.34 o 
   0   3   6       40.35       23.22      3.14 o 
   1   3   6      411.20      369.04      7.66 o 
   2   3   6      337.79      346.46     18.12 o 
   3   3   6      387.23      423.54     13.78 o 
   4   3   6     1038.91      998.72     27.82 o 
   5   3   6       49.15       53.37      7.22 o 
   6   3   6      235.45      228.10     20.34 o 
   7   3   6       17.28       17.97      6.44 o 
   8   3   6       13.86       -4.13      6.01 o 
   9   3   6       24.22       13.22     11.29 o 
  10   3   6        9.88        7.44      7.26 o 
  11   3   6        0.06       -5.50      9.20 o 
  12   3   6        1.97       16.61      9.18 o 
  13   3   6        2.50       -6.90      8.52 o 
 -12   4   6       87.43      113.03     19.12 o 
 -11   4   6       75.90       74.92     15.92 o 
 -10   4   6      141.64      151.65     18.59 o 
  -9   4   6      323.47      331.58     17.66 o 
  -8   4   6        1.21       -2.57     11.68 o 
  -7   4   6      178.48      208.38     13.58 o 
  -6   4   6     2069.57     2062.21     36.39 o 
  -5   4   6       68.09       81.62      8.28 o 
  -4   4   6      179.56      162.15      8.75 o 
  -3   4   6      696.97      655.01     15.05 o 
  -2   4   6        5.25        9.13      3.91 o 
  -1   4   6       79.34       83.59      6.13 o 
   0   4   6      664.04      753.15     14.99 o 
   1   4   6       58.25       54.74      4.36 o 
   2   4   6      214.54      215.08     11.63 o 
   3   4   6       79.09       93.64      8.64 o 
   4   4   6       42.60       49.49     11.61 o 
   5   4   6      399.20      406.27     16.30 o 
   6   4   6       55.95       55.76      8.65 o 
   7   4   6       83.99       83.36     10.71 o 
   8   4   6       65.19       61.73     10.06 o 
   9   4   6      123.65      136.87     13.50 o 
  10   4   6       18.17       12.88      8.31 o 
  11   4   6      112.12      104.40     13.83 o 
  12   4   6      142.75      131.55     15.88 o 
 -11   5   6        2.64        8.47     11.83 o 
 -10   5   6       20.99        9.07     11.56 o 
  -9   5   6       80.10       80.38     37.23 o 
  -8   5   6       62.47       54.98     13.23 o 
  -7   5   6        3.09        0.32      8.72 o 
  -6   5   6      764.80      849.37     24.31 o 
  -5   5   6        2.67       -2.90      5.85 o 
  -4   5   6      937.37      956.84     23.39 o 
  -3   5   6      193.13      208.65     11.76 o 
  -2   5   6     2481.80     2481.27     31.94 o 
  -1   5   6      901.83      943.34     18.16 o 
   0   5   6      665.37      709.03     41.57 o 
   1   5   6     1027.01     1017.91     37.70 o 
   2   5   6      719.46      759.41     23.81 o 
   3   5   6      574.39      672.99     21.34 o 
   4   5   6      268.01      264.74     14.80 o 
   5   5   6      184.44      186.25     14.79 o 
   6   5   6      361.05      376.02     21.11 o 
   7   5   6      190.73      195.59     15.11 o 
   8   5   6      595.05      600.52     23.86 o 
   9   5   6        2.44        1.53      9.14 o 
  10   5   6      203.66      211.03     17.60 o 
  11   5   6       42.34       43.42     14.38 o 
  -9   6   6      120.43      127.73     19.35 o 
  -8   6   6       34.91       32.01     13.48 o 
  -7   6   6       51.70       62.89     14.51 o 
  -6   6   6       75.98       58.81     12.97 o 
  -5   6   6      179.67      165.29     16.45 o 
  -4   6   6      480.07      515.21     19.07 o 
  -3   6   6      363.98      308.74     21.11 o 
  -2   6   6       29.13       41.15     14.00 o 
  -1   6   6        4.60        3.61      9.97 o 
   0   6   6        4.05        8.62      8.02 o 
   1   6   6       23.29       -0.56      7.82 o 
   2   6   6       55.48       40.50     21.11 o 
   3   6   6        9.40       -4.08      7.23 o 
   4   6   6        0.67       -8.67      6.44 o 
   5   6   6        0.11       -2.33      7.17 o 
   6   6   6       70.35       48.24     10.69 o 
   7   6   6       23.74        9.10      8.89 o 
   8   6   6        0.22        2.02      8.70 o 
   9   6   6       20.18       -7.12      9.36 o 
  -6   7   6       37.83       21.85     19.20 o 
  -1   7   6       87.25       82.83     18.24 o 
   0   7   6       91.97       63.85     18.45 o 
   1   7   6       47.98       48.26     17.71 o 
   2   7   6       90.81       44.86     17.29 o 
   3   7   6        8.32       -2.71     22.06 o 
   4   7   6       83.10      100.06     14.85 o 
   5   7   6        5.76       18.14     11.17 o 
   6   7   6       81.66       72.97     15.31 o 
 -14   1   7        3.54       -2.32      9.23 o 
 -13   1   7      109.71      121.81     13.97 o 
 -12   1   7       49.66       54.64      9.41 o 
 -11   1   7       37.18       48.91     10.45 o 
 -10   1   7      466.36      460.88     16.16 o 
  -9   1   7      289.25      261.72     12.32 o 
  -8   1   7      194.45      168.34      9.59 o 
  -7   1   7        6.92        1.08      3.55 o 
  -6   1   7        0.08       -0.45      4.37 o 
  -5   1   7       20.56       27.01      4.42 o 
  -4   1   7     3680.83     4114.04     58.07 o 
  -3   1   7      158.99      196.14      7.30 o 
  -2   1   7      107.08       98.02      4.13 o 
  -1   1   7        6.79        2.35      2.30 o 
   0   1   7       41.40       33.66      2.99 o 
   1   1   7     4705.21     4706.73     37.60 o 
   2   1   7     1542.69     1518.05     15.97 o 
   3   1   7      571.22      555.59      8.77 o 
   4   1   7      523.59      543.89      9.55 o 
   5   1   7     9790.38     9687.85     72.39 o 
   6   1   7       17.80       17.39      6.40 o 
   7   1   7       26.83       23.45      4.18 o 
   8   1   7      676.03      640.55     17.10 o 
   9   1   7      220.97      231.62     15.55 o 
  10   1   7      329.46      351.22     28.00 o 
  11   1   7      106.97      115.38     11.67 o 
  12   1   7      367.27      400.75     19.25 o 
  13   1   7       86.91       83.17     15.37 o 
 -13   2   7      702.39      730.73     27.74 o 
 -12   2   7      408.52      428.35     26.92 o 
 -11   2   7      314.41      335.37     18.31 o 
 -10   2   7      442.80      455.88     16.35 o 
  -9   2   7      573.01      558.68     17.02 o 
  -8   2   7      371.55      358.42     11.72 o 
  -7   2   7      468.30      418.27     17.81 o 
  -6   2   7     2793.09     2672.71     33.86 o 
  -5   2   7     4104.79     4030.79     41.98 o 
  -4   2   7      614.23      596.83     17.71 o 
  -3   2   7     2548.96     2450.99     28.22 o 
  -2   2   7     2981.06     2772.91     43.87 o 
  -1   2   7     2767.96     2829.86     25.87 o 
   0   2   7      739.50      782.37     10.80 o 
   1   2   7     1666.26     1619.73     15.67 o 
   2   2   7     2609.28     2624.07     26.05 o 
   3   2   7     1067.79     1071.02     36.16 o 
   4   2   7     4064.92     4103.34     47.20 o 
   5   2   7      429.11      405.50     30.36 o 
   6   2   7     2476.92     2519.16     46.64 o 
   7   2   7     2098.64     2131.01     35.16 o 
   8   2   7       87.86       97.78      9.55 o 
   9   2   7        0.23        6.10      5.69 o 
  10   2   7        1.52       -0.01      6.33 o 
  11   2   7       10.37        8.05      7.71 o 
  12   2   7        0.02       -6.12      7.21 o 
  13   2   7        0.24       -9.25     10.86 o 
 -13   3   7      164.58      135.41     19.59 o 
 -12   3   7       28.02       39.17     11.13 o 
 -11   3   7      179.76      205.03     15.80 o 
 -10   3   7       79.97       70.24     11.08 o 
  -9   3   7       65.97       86.33     10.80 o 
  -8   3   7       68.00       86.40      8.24 o 
  -7   3   7       26.28       38.85      9.22 o 
  -6   3   7      124.01      123.34      8.27 o 
  -5   3   7       40.46       53.45      6.08 o 
  -4   3   7      141.01      190.37      8.86 o 
  -3   3   7        0.60        1.15      3.37 o 
  -2   3   7      334.61      335.13     10.36 o 
  -1   3   7      887.03      909.47     15.73 o 
   0   3   7      596.01      578.01     10.49 o 
   1   3   7      660.87      664.09     10.42 o 
   2   3   7      721.76      682.61     16.88 o 
   3   3   7     1956.35     2047.71     31.47 o 
   4   3   7      847.32      907.47     20.95 o 
   5   3   7     2248.01     2207.22     42.05 o 
   6   3   7     2624.86     2599.78     40.67 o 
   7   3   7      437.34      398.19     16.46 o 
   8   3   7      146.69      144.93     12.04 o 
   9   3   7      349.47      345.12     17.12 o 
  10   3   7      154.92      170.05     14.11 o 
  11   3   7      571.13      572.42     23.35 o 
  12   3   7      121.30      152.74     22.25 o 
  13   3   7      349.60      400.05     24.80 o 
 -12   4   7      148.85      145.92     20.84 o 
 -11   4   7        5.00        7.78     19.41 o 
 -10   4   7      106.64      100.62     16.23 o 
  -9   4   7      224.91      224.86     15.30 o 
  -8   4   7      445.73      505.64     20.39 o 
  -7   4   7       60.65       56.80      9.28 o 
  -6   4   7     1585.64     1501.91     31.13 o 
  -5   4   7     1255.97     1212.20     22.56 o 
  -4   4   7      601.29      537.12     14.59 o 
  -3   4   7      223.25      235.35      9.88 o 
  -2   4   7      318.07      339.63     10.92 o 
  -1   4   7     1193.66     1178.92     18.99 o 
   0   4   7      482.94      450.92     10.48 o 
   1   4   7      395.82      409.71     14.75 o 
   2   4   7      207.09      208.03     11.43 o 
   3   4   7       50.20       50.21     10.29 o 
   4   4   7     1115.93     1182.63     31.97 o 
   5   4   7       40.98       61.28      8.64 o 
   6   4   7      101.59       90.87     12.15 o 
   7   4   7      228.58      211.49     19.19 o 
   8   4   7       26.16       18.46      7.67 o 
   9   4   7      167.83      183.95     14.76 o 
  10   4   7        0.07       -3.02      7.65 o 
  11   4   7        3.03       24.75      9.67 o 
  12   4   7        8.05       19.72     10.97 o 
 -11   5   7       19.43       14.16     13.37 o 
 -10   5   7        4.64       -1.83      9.91 o 
  -9   5   7       17.78       11.88     10.74 o 
  -8   5   7       12.35       -0.24      9.71 o 
  -7   5   7        6.24        9.74      9.13 o 
  -6   5   7        9.75        9.33     12.00 o 
  -5   5   7      417.27      427.32     17.80 o 
  -4   5   7      467.42      487.27     17.36 o 
  -3   5   7      268.43      272.98     11.48 o 
  -2   5   7     1653.75     1715.34     26.16 o 
  -1   5   7       93.88       74.49     10.24 o 
   0   5   7        0.52       -0.04     11.24 o 
   1   5   7        1.54       -5.61      7.64 o 
   2   5   7        7.68        5.87      5.93 o 
   3   5   7        0.08       -1.30      6.10 o 
   4   5   7       13.67       18.08      7.22 o 
   5   5   7        0.08        5.47      9.26 o 
   6   5   7      253.91      221.68     15.24 o 
   7   5   7      102.79       86.16     11.76 o 
   8   5   7        0.19       -6.45      7.04 o 
   9   5   7       38.11       24.67     12.44 o 
  10   5   7        0.95      -11.15      8.30 o 
  -9   6   7       27.81       20.03     13.56 o 
  -8   6   7       13.80        8.41     16.65 o 
  -7   6   7       40.13       44.93     12.96 o 
  -6   6   7       33.53       22.52     14.64 o 
  -5   6   7        7.24        5.91      7.31 o 
  -4   6   7      148.84      168.05     15.66 o 
  -3   6   7      413.18      360.69     28.10 o 
  -2   6   7      261.19      225.90     23.54 o 
  -1   6   7      319.85      263.97     24.39 o 
   0   6   7      173.82      197.93     33.41 o 
   1   6   7       42.09       44.47     17.92 o 
   2   6   7       18.57       15.22      8.70 o 
   3   6   7      123.02      107.52     23.60 o 
   4   6   7        7.38        3.53      7.34 o 
   5   6   7       54.39       58.00     10.83 o 
   6   6   7       33.09       42.71     10.48 o 
   7   6   7        4.23       -1.43      8.18 o 
   8   6   7        5.89        3.85     16.27 o 
   9   6   7        2.87        5.33      9.54 o 
  -2   7   7        8.85        3.71     13.79 o 
  -1   7   7        1.86       -6.68     11.77 o 
   0   7   7       50.06       59.39     18.14 o 
   1   7   7        3.29        3.61     13.89 o 
   2   7   7       14.48       20.22     12.99 o 
   3   7   7       48.24       57.10     13.05 o 
   4   7   7       59.82       88.17     42.90 o 
   5   7   7       20.46       20.71     11.20 o 
   6   7   7        1.84        7.66     10.43 o 
 -14   0   8        4.61       -0.03     11.20 o 
 -13   0   8       47.44       58.20     14.49 o 
 -12   0   8      244.69      216.93     19.91 o 
 -11   0   8       22.53       24.39     17.07 o 
 -10   0   8     1001.38      992.82     33.30 o 
  -9   0   8       10.86       12.80      8.06 o 
  -8   0   8      753.83      757.05     25.89 o 
  -7   0   8      461.00      519.79     20.31 o 
  -6   0   8     4328.86     4505.53    106.43 o 
  -5   0   8     1038.18     1031.85     25.55 o 
  -4   0   8     1009.91      977.41     32.35 o 
  -3   0   8     2088.29     2046.90     45.29 o 
  -2   0   8     1489.95     1489.66     26.99 o 
  -1   0   8     1529.44     1512.00     39.93 o 
   0   0   8     4297.55     3891.09     48.23 o 
   1   0   8     5782.26     5460.75     61.59 o 
   2   0   8      563.45      502.61     12.85 o 
   3   0   8     1547.88     1568.09     25.16 o 
   4   0   8     5742.31     5575.15     64.13 o 
   5   0   8      174.04      164.99      9.22 o 
   6   0   8    17521.67    17845.74    178.36 o 
   7   0   8     1522.32     1500.99     30.50 o 
   8   0   8     1260.98     1179.20     28.18 o 
   9   0   8      387.66      408.55     17.84 o 
  10   0   8     1069.11     1037.01     42.74 o 
 -13   1   8       39.00       69.35     12.71 o 
 -12   1   8     1111.96     1180.67     28.19 o 
 -11   1   8      164.27      162.06     11.79 o 
 -10   1   8      535.51      503.49     17.15 o 
  -9   1   8      578.87      546.58     16.81 o 
  -8   1   8     1484.78     1465.40     39.20 o 
  -7   1   8     2992.58     3011.35     37.25 o 
  -6   1   8      776.12      785.97     16.92 o 
  -5   1   8     1236.12     1226.90     23.84 o 
  -4   1   8     5551.57     5860.40     82.45 o 
  -3   1   8       78.69      105.58      5.95 o 
  -2   1   8        3.29        1.53      1.88 o 
  -1   1   8      639.06      639.54      9.60 o 
   0   1   8     2440.96     2444.63     21.45 o 
   1   1   8       64.94       55.91      3.55 o 
   2   1   8      555.29      591.09      9.49 o 
   3   1   8        0.95       -0.17      1.88 o 
   4   1   8     1476.80     1556.00     17.88 o 
   5   1   8     1230.15     1305.14     17.25 o 
   6   1   8     2997.15     3072.13     31.37 o 
   7   1   8        5.05        3.89      3.38 o 
   8   1   8        0.43       -2.05      5.78 o 
   9   1   8      733.80      751.49     52.60 o 
  10   1   8        6.69        0.08      7.23 o 
  11   1   8      127.81      160.47     15.63 o 
  12   1   8       28.39       30.77      9.28 o 
  13   1   8      139.25      191.22     26.30 o 
 -13   2   8       63.20       55.80     18.10 o 
 -12   2   8       42.91       23.53      9.67 o 
 -11   2   8      166.35      210.33     21.49 o 
 -10   2   8        6.53       -1.52      5.60 o 
  -9   2   8       33.91       18.92      6.30 o 
  -8   2   8       47.28       36.47      6.65 o 
  -7   2   8      157.74      170.78      9.70 o 
  -6   2   8       38.71       45.69      5.95 o 
  -5   2   8       26.95       35.18      5.66 o 
  -4   2   8      167.76      181.32      8.31 o 
  -3   2   8     1773.13     2103.47     26.30 o 
  -2   2   8     6450.69     6860.96     50.02 o 
  -1   2   8      153.70      143.60      6.52 o 
   0   2   8      982.29      947.01     12.35 o 
   1   2   8     1803.67     1758.39     17.80 o 
   2   2   8      398.81      407.67      9.31 o 
   3   2   8      449.97      488.87     10.34 o 
   4   2   8     1197.97     1184.65     22.39 o 
   5   2   8     2592.78     2552.34     67.84 o 
   6   2   8       19.12       13.03      5.15 o 
   7   2   8      365.56      358.75     14.53 o 
   8   2   8      140.12      130.49     14.26 o 
   9   2   8        4.50        4.25      6.06 o 
  10   2   8      103.77      107.56     11.79 o 
  11   2   8       64.63       84.59     11.37 o 
  12   2   8      136.44      115.01     13.40 o 
  13   2   8        0.19       -2.31      8.49 o 
 -13   3   8       43.50       29.66     14.10 o 
 -12   3   8      137.27      121.41     14.46 o 
 -11   3   8        8.96        6.45      8.54 o 
 -10   3   8        9.29       -5.83      8.20 o 
  -9   3   8        0.58       -1.52      6.82 o 
  -8   3   8       12.92        2.02      5.55 o 
  -7   3   8       52.05       45.78      6.89 o 
  -6   3   8      220.30      230.07     10.73 o 
  -5   3   8       26.57       24.69      5.30 o 
  -4   3   8        1.82        7.52      4.08 o 
  -3   3   8      719.96      761.54     15.75 o 
  -2   3   8        2.69        7.15      3.47 o 
  -1   3   8      669.62      715.60     13.60 o 
   0   3   8      932.66      975.45     13.93 o 
   1   3   8      132.34      139.28      5.48 o 
   2   3   8      199.72      223.90      7.66 o 
   3   3   8        6.32        9.71      4.51 o 
   4   3   8       22.03       25.11      8.18 o 
   5   3   8      100.66      100.67     10.46 o 
   6   3   8       34.84       33.26      7.44 o 
   7   3   8       15.61       12.89      6.51 o 
   8   3   8       37.63       34.84      8.11 o 
   9   3   8      308.27      304.46     16.62 o 
  10   3   8       10.17       16.81      7.81 o 
  11   3   8       48.35       56.40     11.82 o 
  12   3   8        2.90        1.70      8.40 o 
 -12   4   8        7.22       20.09     13.70 o 
 -11   4   8        6.82       21.89     12.51 o 
 -10   4   8        5.03        3.18      8.35 o 
  -9   4   8       24.93       13.81      8.78 o 
  -8   4   8       21.43       25.40      8.23 o 
  -7   4   8       35.87       42.82      8.66 o 
  -6   4   8      499.66      519.89     18.80 o 
  -5   4   8      190.61      166.11      9.75 o 
  -4   4   8      978.71      993.80     20.03 o 
  -3   4   8      509.20      501.38     13.99 o 
  -2   4   8      808.76      816.80     27.51 o 
  -1   4   8      138.48      142.08      8.96 o 
   0   4   8     1510.91     1502.88     19.62 o 
   1   4   8      656.89      700.40     19.80 o 
   2   4   8      592.13      615.52     30.13 o 
   3   4   8      130.94      122.74      9.80 o 
   4   4   8       45.56       33.06      9.02 o 
   5   4   8      240.45      222.37     13.25 o 
   6   4   8      557.56      555.65     28.07 o 
   7   4   8        0.98        2.84     10.88 o 
   8   4   8      201.09      207.90     14.76 o 
   9   4   8      187.44      234.08     16.75 o 
  10   4   8      127.58      166.20     15.45 o 
  11   4   8        1.31       -2.45      8.79 o 
 -10   5   8       84.64       74.55     32.45 o 
  -9   5   8      179.47      224.19     21.18 o 
  -8   5   8      327.19      315.81     22.98 o 
  -7   5   8       88.81      117.28     12.43 o 
  -6   5   8      418.57      410.00     18.07 o 
  -5   5   8      530.30      507.08     26.10 o 
  -4   5   8      113.19      115.63     17.17 o 
  -3   5   8       49.59       65.86      7.48 o 
  -2   5   8      270.98      292.64     11.92 o 
  -1   5   8      185.77      149.23     21.42 o 
   0   5   8      840.10      863.68     27.41 o 
   1   5   8       67.63       86.72     10.22 o 
   2   5   8      104.24       93.20     14.54 o 
   3   5   8        4.05        4.01      6.13 o 
   4   5   8       30.51       22.41      7.27 o 
   5   5   8        7.11       10.41      7.12 o 
   6   5   8       83.92       66.33     10.50 o 
   7   5   8       13.03        8.91      7.73 o 
   8   5   8       33.56       40.60     15.83 o 
   9   5   8       31.81       38.42     10.56 o 
  10   5   8       21.72       22.98     10.77 o 
  -9   6   8       15.86       12.70     12.71 o 
  -8   6   8        7.33       21.78     12.95 o 
  -7   6   8       31.39       22.05     13.10 o 
  -6   6   8      283.10      255.23     20.62 o 
  -5   6   8       13.07        4.01      7.52 o 
  -4   6   8      152.20      162.93     15.36 o 
  -3   6   8        1.71       -6.58     10.71 o 
  -2   6   8      309.39      316.58     26.73 o 
  -1   6   8      331.28      348.93     19.57 o 
   0   6   8      450.14      501.58     23.69 o 
   1   6   8      175.68      204.57     16.83 o 
   2   6   8      380.24      403.21     21.93 o 
   3   6   8       54.59       78.78     18.50 o 
   4   6   8      387.42      388.62     20.23 o 
   5   6   8       99.05      126.72     13.48 o 
   6   6   8       96.07       82.92     18.05 o 
   7   6   8      138.06      125.27     14.60 o 
   8   6   8      157.72      166.19     16.39 o 
  -2   7   8        0.03       16.33     13.89 o 
  -1   7   8       10.56       -4.45     13.26 o 
   0   7   8       99.32       91.31     20.15 o 
   1   7   8       13.91       12.73     14.85 o 
   2   7   8        0.23      -16.42     13.58 o 
   3   7   8       53.38       64.78     13.88 o 
   4   7   8       11.44      -17.16     22.80 o 
   5   7   8        4.10       -3.13     11.72 o 
   6   7   8        7.68        7.30     10.90 o 
 -13   1   9       51.29       52.61     10.26 o 
 -12   1   9      110.70      108.28     11.48 o 
 -11   1   9      786.98      797.56     22.78 o 
 -10   1   9        8.13       12.32      6.38 o 
  -9   1   9        6.79        0.82      5.64 o 
  -8   1   9      278.53      257.40     11.83 o 
  -7   1   9      428.36      387.23     12.97 o 
  -6   1   9      693.18      648.22     18.46 o 
  -5   1   9     1247.14     1272.94     21.08 o 
  -4   1   9      213.37      162.97      9.71 o 
  -3   1   9     1548.95     1547.59     24.81 o 
  -2   1   9     3324.04     3369.59     40.87 o 
  -1   1   9       59.59       34.97      3.05 o 
   0   1   9      640.86      641.36     13.02 o 
   1   1   9     2510.97     2457.26     24.64 o 
   2   1   9      672.93      642.14     10.64 o 
   3   1   9      924.41      920.74     13.00 o 
   4   1   9      247.76      241.52      7.03 o 
   5   1   9     3009.29     3003.52     29.85 o 
   6   1   9     1588.94     1558.74     20.59 o 
   7   1   9      732.15      754.95     17.89 o 
   8   1   9      155.00      139.66     11.95 o 
   9   1   9       23.87       25.60      8.08 o 
  10   1   9       13.63        9.78      8.75 o 
  11   1   9        2.09       -9.44     14.42 o 
  12   1   9        0.00       -1.07     10.23 o 
  13   1   9        1.99       39.24     17.18 o 
 -13   2   9        9.01       -1.74      8.46 o 
 -12   2   9      352.53      399.53     21.45 o 
 -11   2   9      602.13      610.57     22.75 o 
 -10   2   9      126.22       97.92     11.28 o 
  -9   2   9      396.85      359.14     14.72 o 
  -8   2   9      104.31      104.69      8.81 o 
  -7   2   9       20.80       29.62      5.77 o 
  -6   2   9        0.74       -1.62      4.00 o 
  -5   2   9        2.80       -5.14      3.80 o 
  -4   2   9      710.35      779.09     16.29 o 
  -3   2   9      304.60      329.63     10.48 o 
  -2   2   9      719.82      747.18     12.33 o 
  -1   2   9      870.11      965.51     13.62 o 
   0   2   9      379.80      382.71     10.93 o 
   1   2   9        1.15        0.62      1.94 o 
   2   2   9     1248.17     1262.19     29.50 o 
   3   2   9     3976.88     4062.44     38.05 o 
   4   2   9     1321.46     1305.97     21.81 o 
   5   2   9     2190.42     2126.54     33.11 o 
   6   2   9      862.22      828.29     20.84 o 
   7   2   9     3576.57     3530.26     86.14 o 
   8   2   9      494.58      451.55     28.98 o 
   9   2   9      119.54      140.73     11.81 o 
  10   2   9      761.80      769.51     26.49 o 
  11   2   9      105.92      158.82     14.09 o 
  12   2   9      384.28      424.98     20.98 o 
  13   2   9      198.58      236.05     18.00 o 
 -12   3   9      251.07      247.41     18.65 o 
 -11   3   9       26.08       35.52     10.45 o 
 -10   3   9      471.54      472.52     24.51 o 
  -9   3   9       92.27       81.74     15.54 o 
  -8   3   9      624.73      606.03     18.10 o 
  -7   3   9      454.25      466.51     15.52 o 
  -6   3   9     1176.03     1169.18     22.79 o 
  -5   3   9     3051.03     2975.61     37.27 o 
  -4   3   9     1542.99     1531.98     26.67 o 
  -3   3   9     1535.88     1511.30     23.23 o 
  -2   3   9      953.80      842.30     16.35 o 
  -1   3   9     3639.46     3533.86     33.11 o 
   0   3   9     2337.35     2221.36     23.02 o 
   1   3   9      583.37      547.72      9.67 o 
   2   3   9     1595.96     1523.60     20.49 o 
   3   3   9     1985.87     1904.12     31.24 o 
   4   3   9      868.30      872.69     21.51 o 
   5   3   9      164.43      133.58      9.88 o 
   6   3   9     1204.34     1199.97     31.78 o 
   7   3   9      234.36      238.04     14.51 o 
   8   3   9      129.16      141.67     12.09 o 
   9   3   9       58.94       74.42     11.00 o 
  10   3   9       22.83       22.18      8.68 o 
  11   3   9       66.85       59.80     10.98 o 
  12   3   9       16.35        3.04      9.06 o 
 -11   4   9       64.12       40.10     14.36 o 
 -10   4   9       16.47        3.17      9.65 o 
  -9   4   9       55.09       64.53     11.26 o 
  -8   4   9       14.60       21.60      8.42 o 
  -7   4   9       20.10       12.73      7.11 o 
  -6   4   9        7.38        6.63      5.48 o 
  -5   4   9      200.40      190.96     10.33 o 
  -4   4   9     1613.76     1664.31     26.87 o 
  -3   4   9      377.31      370.34     12.49 o 
  -2   4   9       89.66       94.75      8.59 o 
  -1   4   9      399.00      403.41     17.24 o 
   0   4   9      521.64      549.71     14.18 o 
   1   4   9       48.15       50.37      7.73 o 
   2   4   9      283.03      238.56     12.48 o 
   3   4   9      117.50      116.13     10.01 o 
   4   4   9      166.14      179.08     11.80 o 
   5   4   9       51.95       51.35      8.47 o 
   6   4   9      517.83      547.36     20.15 o 
   7   4   9      331.17      289.59     20.01 o 
   8   4   9       79.39      100.33     11.77 o 
   9   4   9       82.94       70.97     11.46 o 
  10   4   9       45.35       51.18     11.14 o 
  11   4   9      313.55      321.10     20.38 o 
 -10   5   9       27.94       45.84     14.54 o 
  -9   5   9       25.42        7.05     11.55 o 
  -8   5   9      126.61      113.96     13.16 o 
  -7   5   9      234.56      206.98     15.01 o 
  -6   5   9        6.58        8.42      7.61 o 
  -5   5   9        9.98        8.59      7.33 o 
  -4   5   9     1043.63     1036.02     25.66 o 
  -3   5   9     1221.33     1143.03     22.60 o 
  -2   5   9       62.09       65.27      8.72 o 
  -1   5   9      419.67      405.41     19.76 o 
   0   5   9       75.14       67.44     10.87 o 
   1   5   9       57.09       50.72      8.88 o 
   2   5   9      181.25      192.02     13.24 o 
   3   5   9       55.00       70.31     12.56 o 
   4   5   9        2.35       -5.01      5.93 o 
   5   5   9        8.63        0.58      6.73 o 
   6   5   9        1.19        1.72      7.07 o 
   7   5   9       58.66       44.09     10.11 o 
   8   5   9      110.78      115.77     13.43 o 
   9   5   9       39.43       13.11      9.42 o 
  10   5   9       19.50       26.95     10.61 o 
  -8   6   9       21.44       13.73     11.73 o 
  -7   6   9        7.80        3.13     17.39 o 
  -6   6   9       15.22       14.30      8.49 o 
  -5   6   9        7.83       25.50      8.72 o 
  -4   6   9       13.91        0.42     11.24 o 
  -3   6   9       25.60        8.91     13.04 o 
  -2   6   9       59.25       66.18     16.65 o 
  -1   6   9       32.53       25.25      9.33 o 
   0   6   9      102.78      111.76     13.36 o 
   1   6   9       10.63       28.54      9.90 o 
   2   6   9       98.12      100.49     13.95 o 
   3   6   9       17.61        7.95      7.86 o 
   4   6   9      108.23       90.22     12.13 o 
   5   6   9        1.21      -21.95     14.85 o 
   6   6   9        0.11       -0.03      7.95 o 
   7   6   9        7.24       10.64     10.62 o 
   8   6   9        3.88       -0.39      9.30 o 
  -3   7   9      104.48      102.56     20.36 o 
  -2   7   9      126.48      121.96     21.53 o 
  -1   7   9       14.37       14.11     14.74 o 
   0   7   9       65.73      121.43     21.74 o 
   1   7   9      130.66      116.55     22.06 o 
   2   7   9       13.80        8.90      9.53 o 
   3   7   9       25.65       12.60     31.82 o 
   4   7   9       15.48        1.69      9.33 o 
   5   7   9       60.60       72.33     21.42 o 
 -13   0  10      204.64      249.21     22.98 o 
 -12   0  10     1565.08     1578.40     46.94 o 
 -11   0  10       67.64       72.65     24.45 o 
 -10   0  10     2691.64     2763.33     58.86 o 
  -9   0  10     1069.46     1070.32     33.78 o 
  -8   0  10      500.30      478.15     21.85 o 
  -7   0  10     2460.81     2546.99     49.13 o 
  -6   0  10     4191.89     4114.08     63.10 o 
  -5   0  10     1400.20     1317.53     44.44 o 
  -4   0  10      588.04      593.14     19.35 o 
  -3   0  10      381.70      304.12     13.75 o 
  -2   0  10     2804.13     2532.44     40.34 o 
  -1   0  10      252.18      183.73     16.07 o 
   0   0  10     1248.74     1199.79     24.04 o 
   1   0  10      425.20      449.56     31.55 o 
   2   0  10       10.27       11.77      5.25 o 
   3   0  10      458.50      452.06     13.75 o 
   4   0  10     1831.24     1737.45     29.49 o 
   5   0  10     2501.32     2612.46     39.76 o 
   6   0  10      278.45      261.41     12.49 o 
   7   0  10        7.93       12.36      5.69 o 
   8   0  10      116.75      115.17     10.24 o 
   9   0  10      131.35      132.78     17.18 o 
 -13   1  10       28.63       -2.95      7.58 o 
 -12   1  10      410.54      385.25     17.89 o 
 -11   1  10      204.78      206.70     13.46 o 
 -10   1  10       28.54       35.19      7.68 o 
  -9   1  10      118.67      122.48     17.65 o 
  -8   1  10      246.19      221.51     11.51 o 
  -7   1  10        3.05        0.03      4.05 o 
  -6   1  10      706.23      699.38     19.98 o 
  -5   1  10     1607.17     1632.30     24.83 o 
  -4   1  10       59.08       58.21      8.19 o 
  -3   1  10      122.75      190.06     12.45 o 
  -2   1  10     5765.31     5851.80     47.79 o 
  -1   1  10      312.28      302.11      7.30 o 
   0   1  10     5166.59     5278.63     45.39 o 
   1   1  10     2195.58     2189.55     23.66 o 
   2   1  10     2792.72     2963.33     28.70 o 
   3   1  10     4236.58     4246.30     37.24 o 
   4   1  10     2298.95     2357.00     24.76 o 
   5   1  10     3791.32     3981.91     40.37 o 
   6   1  10     1330.48     1275.74     22.74 o 
   7   1  10      852.32      881.24     19.57 o 
   8   1  10     1584.66     1524.58     36.16 o 
   9   1  10      264.36      221.42     15.52 o 
  10   1  10      700.90      752.54     27.59 o 
  11   1  10      671.66      646.16     27.26 o 
  12   1  10      120.05      129.57     16.42 o 
  13   1  10       88.46      100.33     23.65 o 
 -13   2  10       12.13       25.27     10.47 o 
 -12   2  10      167.74      197.61     17.99 o 
 -11   2  10       29.13        7.11      7.35 o 
 -10   2  10       19.01       11.24      9.84 o 
  -9   2  10      238.28      233.49     12.80 o 
  -8   2  10      162.75      167.73     10.94 o 
  -7   2  10      362.80      394.33     15.76 o 
  -6   2  10      321.87      341.17     12.63 o 
  -5   2  10       49.12       75.06      7.84 o 
  -4   2  10      457.15      511.31     15.69 o 
  -3   2  10      570.09      557.44     13.40 o 
  -2   2  10      239.56      332.49     12.68 o 
  -1   2  10     2136.02     2523.11     24.71 o 
   0   2  10     1972.94     2135.68     21.61 o 
   1   2  10      141.98      134.56      5.92 o 
   2   2  10        6.18        5.97      3.61 o 
   3   2  10      112.20      113.10      6.27 o 
   4   2  10       12.42       17.17      3.84 o 
   5   2  10       36.31       36.62      6.49 o 
   6   2  10       20.25       16.37      5.63 o 
   7   2  10      237.27      211.04     13.57 o 
   8   2  10      220.42      231.78     13.44 o 
   9   2  10      363.16      357.43     16.75 o 
  10   2  10        5.00        1.84      7.29 o 
  11   2  10        0.38       -1.38      7.29 o 
  12   2  10        6.64        2.89     10.39 o 
  13   2  10       47.71       57.37     20.04 o 
 -12   3  10       49.86       21.88     10.55 o 
 -11   3  10       25.41       24.02      9.85 o 
 -10   3  10       78.69       79.93     11.98 o 
  -9   3  10       30.45       20.91     16.17 o 
  -8   3  10        7.57        2.41      5.79 o 
  -7   3  10        0.47       -5.13      5.92 o 
  -6   3  10      152.77      153.89     10.03 o 
  -5   3  10       10.86       11.07      5.06 o 
  -4   3  10        1.48        2.49      4.15 o 
  -3   3  10      167.19      183.05      8.81 o 
  -2   3  10        2.28        3.25      3.51 o 
  -1   3  10      475.46      513.55     11.22 o 
   0   3  10      225.92      251.09      9.33 o 
   1   3  10      342.11      351.57     10.45 o 
   2   3  10       35.77       33.77      4.93 o 
   3   3  10       71.29       60.77     12.15 o 
   4   3  10        5.86       -1.94      5.03 o 
   5   3  10       13.29       16.22      6.27 o 
   6   3  10      224.26      231.76     20.02 o 
   7   3  10       11.58        4.17      6.30 o 
   8   3  10       34.10       30.26      7.87 o 
   9   3  10       83.28       64.85     10.35 o 
  10   3  10       78.17       80.26     11.64 o 
  11   3  10       28.46       31.08     10.34 o 
  12   3  10       10.26       10.09     10.03 o 
 -11   4  10      104.65      142.01     15.76 o 
 -10   4  10      205.56      225.28     16.93 o 
  -9   4  10       28.31       46.15     10.41 o 
  -8   4  10      322.85      358.08     20.31 o 
  -7   4  10      323.08      344.60     17.54 o 
  -6   4  10      326.38      353.56     18.48 o 
  -5   4  10      866.00      837.11     19.84 o 
  -4   4  10     1006.06      988.48     21.91 o 
  -3   4  10      212.31      194.55      9.79 o 
  -2   4  10     1570.36     1629.35     40.86 o 
  -1   4  10      667.03      693.17     15.31 o 
   0   4  10      194.86      170.88     10.23 o 
   1   4  10      381.31      418.49     15.79 o 
   2   4  10      340.90      359.59     15.02 o 
   3   4  10      179.69      221.99     13.02 o 
   4   4  10       17.41       27.02      6.97 o 
   5   4  10       67.73       55.84      8.90 o 
   6   4  10       10.30       -4.11      5.69 o 
   7   4  10       33.04       22.32      7.98 o 
   8   4  10        0.38       -0.75      7.03 o 
   9   4  10      164.00      178.27     15.16 o 
  10   4  10       19.30       25.16      9.93 o 
  11   4  10       24.32       19.38     13.60 o 
 -10   5  10        0.68        3.31     11.47 o 
  -9   5  10       65.83       56.32     11.87 o 
  -8   5  10       45.59       45.57     10.43 o 
  -7   5  10      113.57      113.40     12.59 o 
  -6   5  10        0.81       -5.52      6.75 o 
  -5   5  10      241.90      261.76     15.29 o 
  -4   5  10      384.95      397.81     14.54 o 
  -3   5  10       50.82       53.13      7.32 o 
  -2   5  10     1031.16     1032.90     69.52 o 
  -1   5  10       48.21       55.86     10.56 o 
   0   5  10     2798.67     2788.86    106.43 o 
   1   5  10       17.69       32.18      8.39 o 
   2   5  10      151.57      154.22     12.64 o 
   3   5  10      632.62      659.24     22.13 o 
   4   5  10      113.12      125.84     12.13 o 
   5   5  10      180.32      173.11     13.81 o 
   6   5  10      216.63      239.76     16.44 o 
   7   5  10      360.59      361.45     19.41 o 
   8   5  10      259.73      279.16     18.30 o 
   9   5  10      119.91      142.85     15.90 o 
  10   5  10      158.49      132.05     15.92 o 
  -8   6  10       55.37       47.81     14.64 o 
  -7   6  10      116.82      130.30     17.32 o 
  -6   6  10       83.36       93.09     12.04 o 
  -5   6  10       34.46       70.43     24.82 o 
  -4   6  10       81.00      125.04     21.85 o 
  -3   6  10       46.94       70.85     18.35 o 
  -2   6  10        2.03        9.44     11.88 o 
  -1   6  10       94.50       69.95     12.56 o 
   0   6  10      708.05      706.65     49.63 o 
   1   6  10       24.70       31.84     15.43 o 
   2   6  10      170.95      189.56     17.54 o 
   3   6  10        0.79        0.45      8.09 o 
   4   6  10       17.21        4.05     11.35 o 
   5   6  10        9.31        3.78      8.76 o 
   6   6  10       10.70        4.84      8.72 o 
   7   6  10       20.41       21.78     10.26 o 
   8   6  10        3.90        2.62      9.66 o 
  -4   7  10        3.54      -11.77     12.62 o 
  -3   7  10       36.96       61.09     19.09 o 
  -2   7  10       65.06       56.95     18.35 o 
  -1   7  10       65.25       64.16     18.35 o 
   0   7  10       46.75       16.01     16.12 o 
   1   7  10       70.82       45.87     12.40 o 
   2   7  10       12.36       -6.02      9.96 o 
   3   7  10        9.06       24.55     11.33 o 
   4   7  10       17.30       21.82     12.37 o 
   5   7  10       15.36       -8.00     13.13 o 
 -13   1  11       18.40       25.17      8.69 o 
 -12   1  11      102.24       95.91     11.24 o 
 -11   1  11      284.58      351.56     16.61 o 
 -10   1  11      310.52      321.71     21.87 o 
  -9   1  11        0.40       -5.80      5.08 o 
  -8   1  11      216.32      223.95     15.37 o 
  -7   1  11       12.90        9.77      5.26 o 
  -6   1  11      189.29      194.09      9.81 o 
  -5   1  11       58.73       66.15      7.68 o 
  -4   1  11        0.30       -4.74      3.16 o 
  -3   1  11       25.53       32.17      4.67 o 
  -2   1  11      420.65      504.47     10.56 o 
  -1   1  11     2447.33     2755.08     25.80 o 
   0   1  11      167.73      182.54     10.10 o 
   1   1  11     1043.48     1131.63     19.01 o 
   2   1  11      192.92      200.06      6.92 o 
   3   1  11     1040.98     1118.48     15.99 o 
   4   1  11       75.16       69.58      4.71 o 
   5   1  11      187.54      191.17      7.36 o 
   6   1  11       16.21       11.18      5.41 o 
   7   1  11     1181.42     1126.35     22.79 o 
   8   1  11      182.49      170.92     13.33 o 
   9   1  11      514.95      527.08     42.00 o 
  10   1  11      196.99      200.89     20.04 o 
  11   1  11      200.64      219.75     25.45 o 
  12   1  11       99.74      135.86     25.24 o 
  13   1  11        7.97        4.14     16.01 o 
 -13   2  11        5.56       17.62     10.12 o 
 -12   2  11      349.83      373.57     21.31 o 
 -11   2  11      871.22      926.87     25.28 o 
 -10   2  11      114.46       73.98     13.88 o 
  -9   2  11      119.63      108.78     10.01 o 
  -8   2  11      488.35      467.64     16.30 o 
  -7   2  11      492.93      459.90     19.95 o 
  -6   2  11     1158.12     1188.07     23.93 o 
  -5   2  11     1162.24     1131.24     21.56 o 
  -4   2  11     4630.31     4548.30     81.07 o 
  -3   2  11     2007.68     2063.51     27.75 o 
  -2   2  11      336.54      306.37      8.49 o 
  -1   2  11     4678.30     4560.78     37.90 o 
   0   2  11     3660.82     3510.62     30.90 o 
   1   2  11     2577.59     2533.56     28.64 o 
   2   2  11     1277.19     1261.22     15.11 o 
   3   2  11     3364.26     3371.46     48.22 o 
   4   2  11     2156.16     2096.25     26.24 o 
   5   2  11     1175.02     1121.39     24.18 o 
   6   2  11      308.27      313.63     13.68 o 
   7   2  11      205.03      205.03     12.36 o 
   8   2  11      469.73      442.80     17.57 o 
   9   2  11       21.08       14.44      7.09 o 
  10   2  11      116.51       96.03     11.54 o 
  11   2  11      269.11      234.71     28.90 o 
  12   2  11       21.72       10.32     12.74 o 
 -12   3  11      140.85      136.05     16.09 o 
 -11   3  11      249.87      232.70     34.68 o 
 -10   3  11      179.44      168.52     15.17 o 
  -9   3  11      227.22      202.63     12.89 o 
  -8   3  11       24.34       39.33      7.69 o 
  -7   3  11       26.74       41.41      9.48 o 
  -6   3  11        5.95        4.24      5.17 o 
  -5   3  11        3.55        8.05      5.08 o 
  -4   3  11       55.63       50.55      6.52 o 
  -3   3  11      110.94      106.16      7.47 o 
  -2   3  11       25.70       32.28      5.42 o 
  -1   3  11      819.01      847.92     16.67 o 
   0   3  11        2.98        1.33      2.89 o 
   1   3  11      837.80      792.08     15.66 o 
   2   3  11       80.79       78.68      8.03 o 
   3   3  11      295.74      311.16     13.34 o 
   4   3  11      809.99      774.83     20.91 o 
   5   3  11      987.85      995.49     25.06 o 
   6   3  11      279.67      255.30     13.98 o 
   7   3  11       85.12      102.51     25.41 o 
   8   3  11      180.35      190.90     13.69 o 
   9   3  11       58.58       74.58     10.84 o 
  10   3  11       66.65       82.49     12.02 o 
  11   3  11      620.50      640.86     38.04 o 
  12   3  11      182.64      191.48     17.80 o 
 -11   4  11       39.94       46.00     11.69 o 
 -10   4  11       85.50       57.68     11.31 o 
  -9   4  11       73.65       78.14     12.08 o 
  -8   4  11      545.82      523.75     22.31 o 
  -7   4  11      327.34      389.09     15.78 o 
  -6   4  11      425.91      456.10     16.88 o 
  -5   4  11      218.79      228.71     11.71 o 
  -4   4  11      523.87      525.85     15.91 o 
  -3   4  11      215.77      205.49     10.36 o 
  -2   4  11      300.33      302.97     11.69 o 
  -1   4  11      132.41      152.35      9.14 o 
   0   4  11     1063.53     1038.97     30.76 o 
   1   4  11     1517.49     1444.54     44.16 o 
   2   4  11        1.31        1.38      5.36 o 
   3   4  11      118.04      137.07     11.06 o 
   4   4  11      550.33      530.46     19.68 o 
   5   4  11       65.75       57.00      9.17 o 
   6   4  11      244.72      241.40     14.91 o 
   7   4  11       16.13        8.04      7.01 o 
   8   4  11      422.35      440.58     20.18 o 
   9   4  11       65.45       60.88     16.62 o 
  10   4  11        5.16       -1.02      8.61 o 
  11   4  11        1.43        6.94      9.53 o 
 -10   5  11       59.39       67.63     16.30 o 
  -9   5  11        8.15       -1.35     10.37 o 
  -8   5  11       19.50       23.97     10.00 o 
  -7   5  11        3.07        4.54      7.96 o 
  -6   5  11        1.59        1.92      7.58 o 
  -5   5  11        1.68       10.51      8.57 o 
  -4   5  11       18.14       11.44      5.99 o 
  -3   5  11       51.34       55.77      8.94 o 
  -2   5  11      146.15      145.23     20.68 o 
  -1   5  11      637.12      654.47     39.13 o 
   0   5  11       97.87      104.25     12.65 o 
   1   5  11      666.57      707.44     22.87 o 
   2   5  11      115.35      103.78     14.51 o 
   3   5  11        0.94       -2.53      6.16 o 
   4   5  11        2.69       14.77      7.63 o 
   5   5  11      157.64      138.12     12.99 o 
   6   5  11        4.51       -8.17      6.86 o 
   7   5  11       37.22        6.35      8.74 o 
   8   5  11       83.86       53.91     11.03 o 
   9   5  11       30.20        3.92     11.72 o 
  -8   6  11        0.04       18.51     12.79 o 
  -7   6  11        2.77       -3.82      8.50 o 
  -6   6  11       66.92       74.43     14.31 o 
  -5   6  11       23.29       17.69     10.62 o 
  -4   6  11       50.40       34.47     15.59 o 
  -3   6  11       99.75       83.15     19.41 o 
  -2   6  11       30.88       22.12     19.20 o 
  -1   6  11      192.34      208.28     17.50 o 
   0   6  11      143.04      113.16     15.96 o 
   1   6  11      207.86      225.85     18.97 o 
   2   6  11        8.73        6.22      8.25 o 
   3   6  11        5.83        1.01      8.15 o 
   4   6  11       58.32       56.10     11.40 o 
   5   6  11       50.16       35.04     13.72 o 
   6   6  11        0.50       10.34      9.24 o 
   7   6  11        8.17       12.47      9.77 o 
   8   6  11        0.17       -3.22      9.69 o 
  -4   7  11       87.65      115.92     23.01 o 
  -3   7  11       16.12        3.71     14.00 o 
  -2   7  11        3.66       11.88     15.06 o 
  -1   7  11       13.96       25.56     14.95 o 
   0   7  11        2.85        1.80     15.91 o 
   1   7  11       25.83       31.92     11.86 o 
   2   7  11        9.57        5.43     11.06 o 
   3   7  11        4.80       11.40     10.22 o 
   4   7  11      117.89      152.22     18.59 o 
 -13   0  12       28.01       39.41     19.67 o 
 -12   0  12        5.54       16.03     11.66 o 
 -11   0  12      104.92      102.29     16.00 o 
 -10   0  12       17.54       23.46     11.01 o 
  -9   0  12      688.12      643.93     28.74 o 
  -8   0  12     2111.24     2150.91     48.13 o 
  -7   0  12       91.53      110.78     13.31 o 
  -6   0  12      640.05      683.85     35.63 o 
  -5   0  12       42.47       39.85      8.15 o 
  -4   0  12     1175.32     1018.52     27.00 o 
  -3   0  12       87.05       67.55      8.62 o 
  -2   0  12       22.12       17.36      5.83 o 
  -1   0  12     3096.44     2851.02    105.68 o 
   0   0  12     5643.08     5710.81     70.82 o 
   1   0  12     4144.00     4079.85     55.73 o 
   2   0  12     7574.25     7526.95     86.18 o 
   3   0  12     2455.89     2428.54     61.72 o 
   4   0  12     1511.44     1493.80     42.10 o 
   5   0  12     2160.09     2123.17     36.38 o 
   6   0  12     1975.37     1922.41     57.54 o 
   7   0  12      528.26      532.48     21.05 o 
   8   0  12     1482.23     1445.01     47.41 o 
   9   0  12      266.64      264.82     23.01 o 
 -13   1  12      153.67      178.92     14.63 o 
 -12   1  12      149.00      189.36     14.30 o 
 -11   1  12      766.32      809.73     23.80 o 
 -10   1  12      945.91      866.58     28.44 o 
  -9   1  12       52.42       72.34      9.08 o 
  -8   1  12     2310.33     2296.91     41.43 o 
  -7   1  12      447.51      462.85     15.30 o 
  -6   1  12      894.66      875.85     30.85 o 
  -5   1  12     1703.08     1634.80     30.50 o 
  -4   1  12      217.92      194.13      9.20 o 
  -3   1  12      251.67      208.50      8.42 o 
  -2   1  12     1935.47     1925.45     21.11 o 
  -1   1  12        4.16       17.84      4.45 o 
   0   1  12      467.50      404.57     10.77 o 
   1   1  12     1640.74     1676.36     21.72 o 
   2   1  12     1611.07     1579.15     20.35 o 
   3   1  12       62.01       71.83      5.63 o 
   4   1  12      260.13      240.88      7.97 o 
   5   1  12        5.23        6.26      3.97 o 
   6   1  12        1.48        0.18      4.10 o 
   7   1  12      533.96      542.76     20.90 o 
   8   1  12       77.22       63.18     10.03 o 
   9   1  12       97.34       85.65     11.73 o 
  10   1  12      150.73      133.31     20.15 o 
  11   1  12      180.84      181.89     23.76 o 
  13   1  12       94.03       83.78     22.70 o 
 -12   2  12       14.32       16.33     10.10 o 
 -11   2  12       53.64       25.42     17.33 o 
 -10   2  12       62.99       50.78      9.06 o 
  -9   2  12      203.05      191.17     12.27 o 
  -8   2  12       22.34       25.61      7.12 o 
  -7   2  12       52.89       59.41      7.89 o 
  -6   2  12       25.45       19.55      5.72 o 
  -5   2  12      101.77      105.45      8.20 o 
  -4   2  12       93.38       69.99      7.00 o 
  -3   2  12      716.18      742.05     13.48 o 
  -2   2  12      242.10      233.74      7.89 o 
  -1   2  12     1032.50      990.65     16.09 o 
   0   2  12     6026.38     6397.50     48.81 o 
   1   2  12      549.16      610.23     15.20 o 
   2   2  12      325.76      310.49     12.11 o 
   3   2  12      569.62      584.28     13.44 o 
   4   2  12      181.98      165.00      8.14 o 
   5   2  12      233.44      229.76     12.06 o 
   6   2  12      122.56      126.44     10.13 o 
   7   2  12      116.33      117.56     10.73 o 
   8   2  12       60.23       63.53      9.28 o 
   9   2  12      245.70      250.57     15.14 o 
  10   2  12       16.90       15.63     13.94 o 
  11   2  12       16.26       18.47      8.62 o 
  12   2  12      139.17      112.13     17.23 o 
 -12   3  12        0.08       -7.70      8.67 o 
 -11   3  12        9.35       21.02     10.40 o 
 -10   3  12      178.90      159.71     15.37 o 
  -9   3  12       29.39       27.76      8.91 o 
  -8   3  12        6.89       -1.52      5.92 o 
  -7   3  12       74.99       58.86      9.97 o 
  -6   3  12      696.63      756.60     19.70 o 
  -5   3  12       90.75      100.83      8.68 o 
  -4   3  12      144.53      153.98     11.08 o 
  -3   3  12      204.84      178.62      9.26 o 
  -2   3  12      165.56      132.29      9.37 o 
  -1   3  12       30.08       36.66      5.55 o 
   0   3  12        6.13        8.50      4.30 o 
   1   3  12        2.34        6.33      3.94 o 
   2   3  12      249.37      288.08     12.94 o 
   3   3  12       15.53       11.82      6.26 o 
   4   3  12        6.23        4.55      5.40 o 
   5   3  12       82.29       84.05      9.58 o 
   6   3  12        0.54        4.94      5.85 o 
   7   3  12      117.67      102.86     10.95 o 
   8   3  12       29.74       25.97      8.31 o 
   9   3  12        5.47        3.94      7.61 o 
  10   3  12       40.35       27.37      9.57 o 
  11   3  12        0.74       -2.05      9.52 o 
  12   3  12      175.74      150.59     16.22 o 
 -11   4  12        0.15        1.50      9.67 o 
 -10   4  12       19.78       18.40     10.13 o 
  -9   4  12        3.71       -3.09      8.47 o 
  -8   4  12        7.85        0.80      7.72 o 
  -7   4  12       28.83       24.34      7.38 o 
  -6   4  12       51.88       29.18      7.28 o 
  -5   4  12       17.45        7.55      5.90 o 
  -4   4  12        1.33        0.20      4.92 o 
  -3   4  12        5.64        4.04      5.08 o 
  -2   4  12     1128.24     1063.08     20.94 o 
  -1   4  12        1.34        0.80      4.94 o 
   0   4  12      193.85      183.84     12.26 o 
   1   4  12      414.11      430.36     16.93 o 
   2   4  12      935.67      951.17     24.64 o 
   3   4  12       10.40        9.56      5.86 o 
   4   4  12      247.88      260.06     18.08 o 
   5   4  12      226.16      252.43     18.03 o 
   6   4  12       77.05       95.66     11.21 o 
   7   4  12      470.91      503.51     20.98 o 
   8   4  12      168.82      205.38     15.71 o 
   9   4  12       82.04      103.55     15.31 o 
  10   4  12      281.73      250.35     18.30 o 
  11   4  12      110.52       99.56     14.68 o 
  -9   5  12       37.14       44.56     11.92 o 
  -8   5  12      409.18      518.44     23.20 o 
  -7   5  12      262.36      308.05     18.23 o 
  -6   5  12      263.10      290.14     16.99 o 
  -5   5  12       83.91       85.15     11.23 o 
  -4   5  12      446.44      438.15     18.72 o 
  -3   5  12      130.46      120.98     12.94 o 
  -2   5  12        2.35        2.16      7.68 o 
  -1   5  12      127.51      157.99     30.86 o 
   0   5  12      507.94      571.49     22.04 o 
   1   5  12        0.35        4.33      6.73 o 
   2   5  12      681.96      727.02     23.61 o 
   3   5  12       59.28       43.37      9.73 o 
   4   5  12       32.57       18.79      8.01 o 
   5   5  12       14.84       11.86      7.95 o 
   6   5  12        3.91        4.12      7.50 o 
   7   5  12       37.74       36.19      9.57 o 
   8   5  12        2.09        5.58      8.63 o 
   9   5  12        0.19       -4.22      8.66 o 
  -7   6  12        7.87       -1.97      9.07 o 
  -6   6  12       17.80       28.82     12.02 o 
  -5   6  12       60.39       25.98     16.01 o 
  -4   6  12       89.18      108.81     21.53 o 
  -3   6  12       35.38       31.82     16.76 o 
  -2   6  12       19.77       34.07     11.29 o 
  -1   6  12      429.72      441.62     28.85 o 
   0   6  12      364.35      351.60     25.35 o 
   1   6  12       29.62       21.33      9.98 o 
   2   6  12      144.88      155.95     14.86 o 
   3   6  12       23.20       19.30      9.02 o 
   4   6  12      216.73      232.03     23.08 o 
   5   6  12       93.39      108.60     13.68 o 
   6   6  12      165.10      146.98     15.44 o 
   7   6  12       51.80       43.27     16.37 o 
  -4   7  12        0.05        3.39     15.17 o 
  -3   7  12       42.81       57.16     20.15 o 
  -2   7  12        4.23        3.71     14.21 o 
  -1   7  12        3.68        0.64     13.89 o 
   0   7  12       12.35      -12.83     14.00 o 
   1   7  12        8.44        5.16     10.50 o 
   2   7  12      104.50       97.41     23.70 o 
   3   7  12       72.04       60.44     14.92 o 
   4   7  12        1.97       -6.39     10.24 o 
 -13   1  13       46.68       35.75     10.44 o 
 -12   1  13       46.21       46.01     10.07 o 
 -11   1  13       16.92       13.42      7.71 o 
 -10   1  13      108.09      140.21     11.83 o 
  -9   1  13      125.75      145.51     11.37 o 
  -8   1  13      380.38      372.64     15.09 o 
  -7   1  13      678.57      685.42     18.81 o 
  -6   1  13     1569.19     1485.03     39.57 o 
  -5   1  13      578.73      547.43     15.57 o 
  -4   1  13      363.99      364.30     12.42 o 
  -3   1  13      454.14      383.36     12.15 o 
  -2   1  13     1831.91     1753.36     20.56 o 
  -1   1  13     1304.07     1301.82     17.38 o 
   0   1  13     1118.03     1084.08     26.25 o 
   1   1  13      794.16      742.55     14.36 o 
   2   1  13     2867.95     2913.53     31.01 o 
   3   1  13      930.15      914.44     18.89 o 
   4   1  13       34.57       32.35      5.39 o 
   5   1  13      739.57      706.91     17.27 o 
   6   1  13       27.99       22.58      5.50 o 
   7   1  13      817.84      788.11     25.26 o 
   8   1  13        3.65        5.71      6.55 o 
   9   1  13        0.23       -9.05      6.89 o 
  10   1  13        4.00       -7.74     11.98 o 
  11   1  13        3.53       -5.41     11.88 o 
 -12   2  13      153.32      189.93     14.72 o 
 -11   2  13       88.42      121.38     17.34 o 
 -10   2  13     1285.85     1262.59     29.29 o 
  -9   2  13        1.17       -6.30      5.72 o 
  -8   2  13        6.76        3.74      5.96 o 
  -7   2  13      173.80      210.06     11.89 o 
  -6   2  13        3.14        2.20      5.01 o 
  -5   2  13        0.59        1.12      4.39 o 
  -4   2  13      117.03       94.44     11.54 o 
  -3   2  13      174.51      163.04      8.83 o 
  -2   2  13        0.64        0.77      3.08 o 
  -1   2  13        0.10        0.34      3.03 o 
   0   2  13      136.89      139.31      6.34 o 
   1   2  13      796.71      804.55     13.41 o 
   2   2  13      311.70      306.91     10.31 o 
   3   2  13      260.98      277.24     10.31 o 
   4   2  13      570.05      596.50     20.81 o 
   5   2  13      362.79      374.31     23.41 o 
   6   2  13       67.63       69.98      8.48 o 
   7   2  13      427.76      422.02     17.06 o 
   8   2  13       20.25       12.62      6.71 o 
   9   2  13      245.74      289.21     16.22 o 
  10   2  13        4.50        5.20      7.38 o 
  11   2  13     1094.54     1025.83     41.78 o 
  12   2  13      178.24      186.37     20.66 o 
 -11   3  13      164.06      192.71     18.97 o 
 -10   3  13       77.00       67.87     12.46 o 
  -9   3  13       37.94       18.02      7.86 o 
  -8   3  13      523.36      492.19     17.82 o 
  -7   3  13      540.24      519.76     17.63 o 
  -6   3  13     1124.88     1182.69     24.93 o 
  -5   3  13      912.06      944.56     21.45 o 
  -4   3  13     1181.70     1177.24     22.92 o 
  -3   3  13     2077.27     2022.27     29.61 o 
  -2   3  13     1056.00     1016.57     17.57 o 
  -1   3  13     1438.38     1421.97     21.23 o 
   0   3  13     1331.64     1281.46     21.79 o 
   1   3  13     1929.01     1945.11     36.20 o 
   2   3  13      734.01      749.36     20.15 o 
   3   3  13      387.03      417.75     16.17 o 
   4   3  13      376.39      367.44     15.92 o 
   5   3  13     1092.52     1065.36     26.21 o 
   6   3  13      237.45      279.87     16.00 o 
   7   3  13      223.83      215.62     14.25 o 
   8   3  13      287.90      321.49     17.47 o 
   9   3  13       65.76       82.33     11.71 o 
  10   3  13      106.58       86.50     12.55 o 
  11   3  13        1.89       -3.87      9.12 o 
 -11   4  13       35.39       43.72     11.69 o 
 -10   4  13      167.39      150.86     16.18 o 
  -9   4  13        1.46       -3.60      8.34 o 
  -8   4  13       33.33       25.69      9.46 o 
  -7   4  13      272.58      269.49     14.13 o 
  -6   4  13        0.46        7.77      6.39 o 
  -5   4  13       26.68       31.27      8.74 o 
  -4   4  13        0.09        2.65      5.16 o 
  -3   4  13       11.59       16.74      6.86 o 
  -2   4  13      275.90      306.99     14.99 o 
  -1   4  13     1335.16     1285.57     24.66 o 
   0   4  13      104.09      112.45     13.31 o 
   1   4  13       79.87       82.35      9.36 o 
   2   4  13      137.44      141.45     11.44 o 
   3   4  13       34.26       28.66      7.63 o 
   4   4  13      652.53      652.00     21.75 o 
   5   4  13       20.27       16.74      7.32 o 
   6   4  13      137.92      127.33     12.58 o 
   7   4  13      101.73       96.42     12.06 o 
   8   4  13       70.97       59.95     11.52 o 
   9   4  13       27.67       30.53     11.55 o 
  10   4  13       79.67      103.60     30.02 o 
  -9   5  13       28.02       31.66     11.04 o 
  -8   5  13      100.40      105.38     13.93 o 
  -7   5  13        2.32      -11.48      7.65 o 
  -6   5  13       43.50       37.76     10.22 o 
  -5   5  13        0.69        3.08      6.53 o 
  -4   5  13      109.99       91.45     23.51 o 
  -3   5  13      151.96      203.92     17.58 o 
  -2   5  13       46.16       48.20     11.47 o 
  -1   5  13      563.98      589.15     26.04 o 
   0   5  13      892.72      847.85     25.54 o 
   1   5  13      293.36      266.26     16.06 o 
   2   5  13       93.98       74.84     10.74 o 
   3   5  13        2.49       -4.91      6.70 o 
   4   5  13      111.57       94.54     11.91 o 
   5   5  13        0.97        3.84      7.70 o 
   6   5  13        0.84        1.97      9.06 o 
   7   5  13        4.31        4.39      8.86 o 
   8   5  13        6.55        8.04      9.10 o 
   9   5  13        0.71        4.31      9.16 o 
  -7   6  13        0.57        3.05     16.39 o 
  -6   6  13       16.30       23.68     12.34 o 
  -5   6  13        0.54       -1.06     13.47 o 
  -4   6  13        1.89       14.42     15.06 o 
  -3   6  13       28.36       14.74     15.38 o 
  -2   6  13      132.83      116.30     15.67 o 
  -1   6  13       33.32       19.69     10.90 o 
   0   6  13       65.63       64.24     18.67 o 
   1   6  13        1.91        9.56      9.37 o 
   2   6  13        0.04       -9.69      8.17 o 
   3   6  13       85.52       91.46     12.92 o 
   4   6  13        0.05       -4.06      8.54 o 
   5   6  13        0.17      -11.02      8.35 o 
   6   6  13       55.58       77.68     12.65 o 
   7   6  13        4.16       -2.22      9.35 o 
  -3   7  13       26.24       41.89     19.09 o 
  -2   7  13       36.44       75.83     21.42 o 
  -1   7  13       49.54       36.06     18.67 o 
   0   7  13       51.26       95.38     15.87 o 
   1   7  13        2.86        6.58     10.80 o 
   2   7  13       27.98       32.95     12.69 o 
   3   7  13       49.37       27.10     14.90 o 
 -12   0  14      278.08      313.04     24.72 o 
 -11   0  14      571.11      596.46     67.19 o 
 -10   0  14      706.95      707.31     31.57 o 
  -9   0  14       12.02       -0.33      9.00 o 
  -8   0  14     1531.92     1578.57     42.72 o 
  -7   0  14      232.43      211.19     16.97 o 
  -6   0  14     2339.14     2287.03     48.31 o 
  -5   0  14     1195.54     1065.86     30.90 o 
  -4   0  14     2765.56     2476.92     83.62 o 
  -3   0  14      121.03      113.57     11.05 o 
  -2   0  14      561.30      525.72     19.81 o 
  -1   0  14     1433.10     1340.20     30.54 o 
   0   0  14     2551.96     2484.61     42.46 o 
   1   0  14       20.57       10.03      5.04 o 
   2   0  14     1108.23     1035.01     24.84 o 
   3   0  14     1064.30     1100.69     25.43 o 
   4   0  14       18.72       25.92      6.01 o 
   5   0  14        0.50       -6.76      4.51 o 
   6   0  14       92.69       91.70     10.08 o 
   7   0  14      276.79      272.03     22.59 o 
   8   0  14      189.93      174.14     19.62 o 
 -12   1  14       35.27       23.65      8.88 o 
 -11   1  14       21.55       28.97      8.65 o 
 -10   1  14        6.17        6.44      6.77 o 
  -9   1  14      346.65      342.66     28.00 o 
  -8   1  14      776.72      696.44     20.29 o 
  -7   1  14      271.97      240.15     12.71 o 
  -6   1  14       31.50       39.83      7.04 o 
  -5   1  14       67.12       58.18      7.01 o 
  -4   1  14      484.28      426.12     13.71 o 
  -3   1  14      365.36      337.56     19.67 o 
  -2   1  14      249.57      224.48      8.37 o 
  -1   1  14     1838.11     1892.24     26.15 o 
   0   1  14     4045.39     4046.52     55.31 o 
   1   1  14     1276.65     1257.67     19.70 o 
   2   1  14     2118.10     2200.81     26.82 o 
   3   1  14      213.09      184.08      7.62 o 
   4   1  14     1627.33     1606.32     27.33 o 
   5   1  14      747.53      710.61     18.11 o 
   6   1  14       71.02       76.99      7.71 o 
   7   1  14      690.78      693.44     24.39 o 
   8   1  14      419.12      456.22     20.73 o 
   9   1  14      261.02      275.00     25.56 o 
  10   1  14      303.88      281.79     27.57 o 
 -12   2  14       11.30       -6.38     14.47 o 
 -11   2  14       20.96        0.51      7.51 o 
 -10   2  14      129.11      103.56     11.57 o 
  -9   2  14       50.14       44.40      8.33 o 
  -8   2  14       28.85       59.16      9.49 o 
  -7   2  14      111.16      124.63     10.31 o 
  -6   2  14      105.73      111.77      9.29 o 
  -5   2  14        0.59        3.93      4.98 o 
  -4   2  14       22.04       10.84      4.94 o 
  -3   2  14      122.76      132.74     10.82 o 
  -2   2  14      463.25      482.58     11.42 o 
  -1   2  14       27.20       19.62      3.93 o 
   0   2  14       13.97       12.59      3.48 o 
   1   2  14      502.24      526.63     15.02 o 
   2   2  14     1073.72     1130.20     19.92 o 
   3   2  14       15.83       13.06      4.31 o 
   4   2  14       27.41       26.84      6.18 o 
   5   2  14        0.32       -1.63      4.67 o 
   6   2  14        5.92       12.23      6.37 o 
   7   2  14       11.99       13.43      6.44 o 
   8   2  14       24.25       15.87      7.22 o 
   9   2  14       15.03        7.80      7.55 o 
  10   2  14       70.77       58.32     10.63 o 
  11   2  14       52.52       49.08     14.15 o 
  12   2  14      199.81      176.36     19.93 o 
 -11   3  14        3.82       -7.83      8.67 o 
 -10   3  14        3.45        1.91      6.71 o 
  -9   3  14       36.77       39.74      8.49 o 
  -8   3  14       36.04       29.21      7.57 o 
  -7   3  14      217.60      236.37     13.27 o 
  -6   3  14        0.04       13.99      6.16 o 
  -5   3  14       31.45       26.00      6.46 o 
  -4   3  14       16.13        7.57      5.23 o 
  -3   3  14      213.73      191.73     10.19 o 
  -2   3  14       54.25       55.24      6.56 o 
  -1   3  14        0.18        3.19      4.56 o 
   0   3  14      202.68      178.19      9.39 o 
   1   3  14       97.57       96.61      7.47 o 
   2   3  14      347.84      358.34     15.21 o 
   3   3  14     1028.02     1059.09     38.73 o 
   4   3  14      110.57      127.46     11.06 o 
   5   3  14        0.67        2.26      5.92 o 
   6   3  14      112.77      123.75     11.74 o 
   7   3  14        6.01       11.50      7.91 o 
   8   3  14       84.45       90.47     16.73 o 
   9   3  14        1.17        0.37      7.17 o 
  10   3  14       13.80       14.42      9.42 o 
  11   3  14        4.70       10.81      9.61 o 
 -10   4  14      219.32      268.55     19.40 o 
  -9   4  14      232.90      228.48     25.78 o 
  -8   4  14      135.01      155.59     14.69 o 
  -7   4  14      102.47      148.13     25.03 o 
  -6   4  14      983.47      911.24     23.29 o 
  -5   4  14      218.41      215.34     12.28 o 
  -4   4  14      245.83      259.02     12.58 o 
  -3   4  14       23.45       35.78      9.64 o 
  -2   4  14      147.19      172.69     12.35 o 
  -1   4  14       64.98       50.91      9.65 o 
   0   4  14      581.86      630.19     20.80 o 
   1   4  14       19.74       10.33      7.31 o 
   2   4  14       35.63       39.43      8.10 o 
   3   4  14      680.25      677.71     22.02 o 
   4   4  14        0.20       -4.49      7.88 o 
   5   4  14       64.59       61.50     10.17 o 
   6   4  14      182.94      209.00     15.20 o 
   7   4  14       25.38       17.94      8.84 o 
   8   4  14        7.48       12.57      8.40 o 
   9   4  14       14.27       12.80      9.29 o 
  10   4  14        0.71       16.33      9.90 o 
  -9   5  14        0.03        7.09      9.43 o 
  -8   5  14       21.68       23.93      9.84 o 
  -7   5  14       36.64       28.79     10.41 o 
  -6   5  14        0.58        0.16      7.71 o 
  -5   5  14       27.54       10.22     11.49 o 
  -4   5  14        2.83        4.33     11.53 o 
  -3   5  14      256.12      222.07     18.44 o 
  -2   5  14       45.97       43.79     11.88 o 
  -1   5  14       55.47       45.27     11.17 o 
   0   5  14     1134.99     1139.59     29.94 o 
   1   5  14       51.38       61.27     10.36 o 
   2   5  14      524.40      567.74     22.20 o 
   3   5  14        4.52       10.35      7.99 o 
   4   5  14      438.75      517.86     22.15 o 
   5   5  14      409.81      426.91     20.82 o 
   6   5  14      103.00      142.00     15.95 o 
   7   5  14      245.19      244.51     18.12 o 
   8   5  14      171.08      219.95     18.13 o 
  -6   6  14       35.40       69.78     21.11 o 
  -5   6  14       76.35       87.18     22.17 o 
  -4   6  14       58.44      100.54     22.70 o 
  -3   6  14       21.23       35.41     12.25 o 
  -2   6  14      109.71      152.49     17.73 o 
  -1   6  14       50.37       66.01     29.27 o 
   0   6  14       46.22       54.25     30.81 o 
   1   6  14      149.70      156.70     17.82 o 
   2   6  14      185.98      204.94     16.39 o 
   3   6  14       52.57       37.08     10.74 o 
   4   6  14       35.14       38.06     11.41 o 
   5   6  14       82.67       53.46     13.20 o 
   6   6  14       60.07      106.35     15.02 o 
  -2   7  14        2.06        9.44     15.06 o 
  -1   7  14       94.62       93.97     23.76 o 
   0   7  14        2.62       14.44     23.81 o 
   1   7  14       54.02       47.90     15.43 o 
   2   7  14        0.55       11.98     11.32 o 
 -12   1  15       72.47       81.55     11.82 o 
 -11   1  15        8.48      -10.12      6.75 o 
 -10   1  15       90.97      110.90     11.54 o 
  -9   1  15      129.40      144.30     16.49 o 
  -8   1  15        1.48        6.56      6.03 o 
  -7   1  15      517.30      570.50     18.33 o 
  -6   1  15     1078.37     1084.74     27.52 o 
  -5   1  15       34.37       32.94      6.45 o 
  -4   1  15        8.30        3.38      4.67 o 
  -3   1  15      246.45      215.17     10.29 o 
  -2   1  15      176.14      183.47      9.15 o 
  -1   1  15       38.86       48.16      5.88 o 
   0   1  15       85.54       95.12      6.93 o 
   1   1  15      103.36      117.40      7.14 o 
   2   1  15      865.63      968.41     17.37 o 
   3   1  15       12.40       19.50      5.35 o 
   4   1  15       55.51       55.93      6.98 o 
   5   1  15      173.84      175.45     10.30 o 
   6   1  15       22.76       21.81      8.02 o 
   7   1  15       57.07       38.56      9.04 o 
   8   1  15       72.11       80.89     14.64 o 
   9   1  15      320.17      277.55     26.09 o 
  10   1  15        1.07       23.76     14.53 o 
 -12   2  15       58.70       68.57     11.79 o 
 -11   2  15       41.21       59.68     10.50 o 
 -10   2  15      138.37      143.28     12.79 o 
  -9   2  15       38.52       46.53     12.35 o 
  -8   2  15       12.02       20.23      7.18 o 
  -7   2  15     2207.54     1999.52     34.26 o 
  -6   2  15      774.56      854.50     21.71 o 
  -5   2  15     1145.44     1220.59     33.11 o 
  -4   2  15     1865.06     1836.92     29.55 o 
  -3   2  15     1062.80     1086.00     21.62 o 
  -2   2  15     2457.58     2451.70     35.04 o 
  -1   2  15     1076.95      970.78     16.24 o 
   0   2  15     1246.79     1128.93     17.48 o 
   1   2  15     3056.23     2907.86     35.00 o 
   2   2  15      669.84      642.25     15.47 o 
   3   2  15      587.19      591.94     14.87 o 
   4   2  15      486.97      492.18     17.33 o 
   5   2  15      537.33      516.71     18.37 o 
   6   2  15      146.07      137.09     11.17 o 
   7   2  15      327.74      342.78     16.54 o 
   8   2  15       31.54       41.01      8.88 o 
   9   2  15      347.31      341.12     18.04 o 
  10   2  15        6.75      -10.44      6.96 o 
  11   2  15        2.46       11.42     10.51 o 
 -11   3  15      150.62      161.29     17.12 o 
 -10   3  15      134.96      122.81     12.63 o 
  -9   3  15      128.19      129.57     12.21 o 
  -8   3  15      135.76      140.15     14.63 o 
  -7   3  15       63.58       22.29      7.98 o 
  -6   3  15       39.91       47.02      8.39 o 
  -5   3  15      244.53      240.15     12.40 o 
  -4   3  15        9.31        7.95      7.53 o 
  -3   3  15       47.42       52.23      6.95 o 
  -2   3  15       40.92       53.24      6.78 o 
  -1   3  15        0.02       -2.06      4.58 o 
   0   3  15        0.34        0.78      4.61 o 
   1   3  15      301.24      325.06     14.28 o 
   2   3  15      276.54      249.07     13.31 o 
   3   3  15      570.86      604.73     22.40 o 
   4   3  15        0.64       -1.15      5.39 o 
   5   3  15      432.63      440.84     29.74 o 
   6   3  15      223.86      226.19     19.25 o 
   7   3  15       33.10       49.17     10.58 o 
   8   3  15      110.68      116.49     13.34 o 
   9   3  15      107.93      124.10     13.46 o 
  10   3  15      291.13      287.35     19.22 o 
  11   3  15      145.21      116.38     20.91 o 
 -10   4  15       12.63        9.48      9.74 o 
  -9   4  15      109.68      145.01     16.67 o 
  -8   4  15      191.36      184.44     13.35 o 
  -7   4  15      150.32      202.27     28.11 o 
  -6   4  15      181.78      206.87     12.69 o 
  -5   4  15       66.71       63.76      8.91 o 
  -4   4  15      347.66      328.77     14.18 o 
  -3   4  15      144.67      126.63     18.10 o 
  -2   4  15      198.20      168.54     13.99 o 
  -1   4  15      795.17      773.81     28.57 o 
   0   4  15      204.47      222.96     14.04 o 
   1   4  15      146.00      152.37     12.16 o 
   2   4  15      592.84      610.05     23.52 o 
   3   4  15       55.76       76.67     13.65 o 
   4   4  15       48.36       37.80      9.31 o 
   5   4  15      740.96      716.88     24.18 o 
   6   4  15      266.09      266.73     16.96 o 
   7   4  15       14.19       16.15      8.48 o 
   8   4  15      141.11      144.81     14.87 o 
   9   4  15       18.91        8.09     14.91 o 
  10   4  15       25.34       16.76     10.73 o 
  -8   5  15       14.20        6.97      9.60 o 
  -7   5  15        3.94       11.62     12.23 o 
  -6   5  15       23.97       18.46     11.69 o 
  -5   5  15        3.21       -1.30      7.94 o 
  -4   5  15       47.04       56.73     10.46 o 
  -3   5  15        1.99       -1.91      8.92 o 
  -2   5  15       32.83       27.00     11.67 o 
  -1   5  15      107.33       86.36     15.96 o 
   0   5  15        5.33       16.54      8.38 o 
   1   5  15       49.99       38.97      9.45 o 
   2   5  15      137.05      126.16     12.87 o 
   3   5  15        9.46        7.32      7.72 o 
   4   5  15      289.19      263.50     21.91 o 
   5   5  15        0.71        2.72      8.28 o 
   6   5  15       19.26       13.52     11.49 o 
   7   5  15       14.01        4.07      8.89 o 
   8   5  15       19.91        6.54      9.76 o 
  -6   6  15        0.56        3.18     15.91 o 
  -5   6  15       12.00       34.89     19.20 o 
  -4   6  15       61.88       59.07     19.09 o 
  -3   6  15       25.83       27.42     15.86 o 
  -2   6  15        6.53       -4.57      9.81 o 
  -1   6  15        1.21        2.64      9.35 o 
   0   6  15       23.75       32.04     12.00 o 
   1   6  15       82.06       88.06     17.13 o 
   2   6  15      156.16      136.44     15.02 o 
   3   6  15      219.50      207.39     17.05 o 
   4   6  15       28.74       45.62     11.57 o 
   5   6  15        0.90        5.46      9.47 o 
   6   6  15       32.61       42.14     11.52 o 
 -12   0  16       48.69       95.45     21.00 o 
 -11   0  16       65.95       62.62     14.71 o 
 -10   0  16       15.80        2.02     25.45 o 
  -9   0  16      320.72      332.83     22.92 o 
  -8   0  16      340.69      328.26     24.60 o 
  -7   0  16       40.31       34.73     10.70 o 
  -6   0  16     4209.35     4150.41     81.56 o 
  -5   0  16     1356.94     1289.38     35.75 o 
  -4   0  16       38.16       30.00     11.77 o 
  -3   0  16      510.40      500.35     23.60 o 
  -2   0  16     1553.43     1502.54     35.54 o 
  -1   0  16     1341.79     1440.54     33.55 o 
   0   0  16     1216.57     1203.01     29.37 o 
   1   0  16     4607.23     4803.72     67.32 o 
   2   0  16     1547.32     1433.64     31.56 o 
   3   0  16      614.56      535.98     19.12 o 
   4   0  16      362.03      351.47     15.67 o 
   5   0  16       99.79       94.81     14.95 o 
   6   0  16     1528.60     1503.12     49.32 o 
   7   0  16      735.15      760.52     36.91 o 
 -12   1  16       65.29       63.11     11.32 o 
 -11   1  16      141.42      131.99     13.38 o 
 -10   1  16      267.06      289.17     30.78 o 
  -9   1  16      446.94      409.02     17.72 o 
  -8   1  16       73.02       62.68      9.09 o 
  -7   1  16      139.36      157.24     11.45 o 
  -6   1  16     4125.60     4006.62     49.76 o 
  -5   1  16       15.47       16.10      6.20 o 
  -4   1  16     1235.96     1241.94     24.15 o 
  -3   1  16     1047.45     1024.60     21.28 o 
  -2   1  16      189.46      185.35      9.81 o 
  -1   1  16      348.04      339.73     11.96 o 
   0   1  16     1551.48     1533.76     27.74 o 
   1   1  16       73.98       69.45      6.54 o 
   2   1  16      850.64      859.88     19.87 o 
   3   1  16      335.09      350.60     19.47 o 
   4   1  16       15.49       23.09      6.49 o 
   5   1  16       20.00       22.76      6.11 o 
   6   1  16       50.91       41.53     15.38 o 
   7   1  16        0.51        0.09      6.61 o 
   8   1  16        0.04       -2.65     11.45 o 
   9   1  16        1.38       12.62     14.32 o 
  10   1  16       18.10       20.79     15.06 o 
 -11   2  16       26.49       18.91      8.89 o 
 -10   2  16        0.04        0.98      8.63 o 
  -9   2  16        6.92        5.16      6.76 o 
  -8   2  16       85.49       92.42     16.56 o 
  -7   2  16      292.08      268.13     14.12 o 
  -6   2  16        0.11       -3.57      5.48 o 
  -5   2  16      210.66      204.06     11.79 o 
  -4   2  16       86.13       91.33      9.02 o 
  -3   2  16      216.22      232.41     11.24 o 
  -2   2  16      111.04      115.17      8.43 o 
  -1   2  16      244.25      268.38      9.34 o 
   0   2  16       23.77       33.34      6.00 o 
   1   2  16      168.76      135.07     14.07 o 
   2   2  16       17.53       13.91      6.74 o 
   3   2  16      281.80      294.34     11.66 o 
   4   2  16      458.30      453.14     16.89 o 
   5   2  16      142.75      158.32     11.94 o 
   6   2  16      125.71      160.95     12.55 o 
   7   2  16       26.52       31.84      8.13 o 
   8   2  16        8.32        4.30      7.38 o 
   9   2  16      200.00      209.09     15.44 o 
  10   2  16       10.27       10.35     12.36 o 
  11   2  16      130.81      133.84     22.91 o 
 -11   3  16       22.90       31.33     11.87 o 
 -10   3  16        1.67        5.96      8.40 o 
  -9   3  16       10.08       -0.45      7.13 o 
  -8   3  16      111.45      115.43     11.52 o 
  -7   3  16        0.08        7.41      6.89 o 
  -6   3  16      173.41      166.64     11.93 o 
  -5   3  16      165.88      188.92     11.97 o 
  -4   3  16       84.59      102.05      9.21 o 
  -3   3  16      307.42      292.43     12.74 o 
  -2   3  16        3.26        0.93      5.90 o 
  -1   3  16       24.70       24.54      7.33 o 
   0   3  16        2.77        2.89      4.51 o 
   1   3  16       11.74       17.45      6.30 o 
   2   3  16       30.47       25.23      7.01 o 
   3   3  16        7.21        7.88      6.08 o 
   4   3  16       94.07       97.25     18.10 o 
   5   3  16      189.20      210.38     14.06 o 
   6   3  16      163.14      175.47     13.81 o 
   7   3  16        4.91       14.70      7.64 o 
   8   3  16       17.56       10.22      9.23 o 
   9   3  16        7.51        9.23      8.30 o 
  10   3  16       37.48       48.08     11.07 o 
  -9   4  16        0.68       14.51      9.68 o 
  -8   4  16        6.78        9.03      7.58 o 
  -7   4  16        6.91        4.28      6.97 o 
  -6   4  16        8.07        1.81      6.46 o 
  -5   4  16       20.42       14.47      6.85 o 
  -4   4  16        2.30        7.71      7.56 o 
  -3   4  16        0.28       -4.26      6.09 o 
  -2   4  16       37.93       25.85      7.76 o 
  -1   4  16      434.48      421.02     23.37 o 
   0   4  16      332.39      338.15     27.81 o 
   1   4  16        8.42       14.30      7.49 o 
   2   4  16      738.84      820.42     24.65 o 
   3   4  16      113.47      104.47     11.59 o 
   4   4  16      103.28       99.79     11.64 o 
   5   4  16        4.30       11.60      8.01 o 
   6   4  16      568.93      620.59     23.70 o 
   7   4  16      136.31      128.39     14.06 o 
   8   4  16       64.31       47.27     26.34 o 
   9   4  16      221.06      222.74     26.70 o 
  -8   5  16      234.93      324.33     20.30 o 
  -7   5  16       69.94       80.96     16.71 o 
  -6   5  16      343.82      368.78     20.54 o 
  -5   5  16       17.67       39.05     10.12 o 
  -4   5  16       89.49       90.07     14.96 o 
  -3   5  16      130.85      152.43     17.39 o 
  -2   5  16      213.35      217.97     19.27 o 
  -1   5  16       12.53       30.96     11.95 o 
   0   5  16       74.11       88.86     12.30 o 
   1   5  16      396.33      412.63     26.86 o 
   2   5  16      192.55      212.73     15.87 o 
   3   5  16       17.88       19.44      8.80 o 
   4   5  16      136.48      184.83     15.79 o 
   5   5  16        4.90       -2.23     10.52 o 
   6   5  16       54.45       60.77     11.77 o 
   7   5  16        3.42       -1.35      8.90 o 
   8   5  16       20.89       11.63     10.41 o 
  -5   6  16        5.95       14.53     18.98 o 
  -4   6  16       44.94       52.29     19.51 o 
  -3   6  16       32.67       15.37     22.06 o 
  -2   6  16       80.03       70.99     15.22 o 
  -1   6  16       84.63       85.82     15.78 o 
   0   6  16       16.18       21.76     11.16 o 
   1   6  16      435.30      392.66     21.49 o 
   2   6  16        3.54        8.37      9.17 o 
   3   6  16       20.54       25.19     11.14 o 
   4   6  16      164.87      157.10     16.32 o 
   5   6  16       38.85       20.18     10.89 o 
 -11   1  17       19.27       26.39     10.61 o 
 -10   1  17        2.41        1.32      7.71 o 
  -9   1  17       21.41       34.48     10.53 o 
  -8   1  17      162.33      173.13     12.63 o 
  -7   1  17      129.44      114.87     10.90 o 
  -6   1  17       32.67       32.97     10.04 o 
  -5   1  17     2469.66     2345.91     53.75 o 
  -4   1  17       80.40       77.86     11.00 o 
  -3   1  17      118.67      113.34      8.95 o 
  -2   1  17      423.66      419.45     13.86 o 
  -1   1  17      875.02      851.93     18.58 o 
   0   1  17     1351.78     1350.99     23.09 o 
   1   1  17       82.17       84.25      7.07 o 
   2   1  17      346.34      317.44     27.27 o 
   3   1  17      237.29      257.09     12.47 o 
   4   1  17      142.74      135.55     13.30 o 
   5   1  17        5.75        6.55      5.81 o 
   6   1  17       95.96       89.38     14.00 o 
   7   1  17      463.07      442.15     32.35 o 
   8   1  17        5.46        3.08     13.36 o 
   9   1  17      247.16      285.18     29.38 o 
 -11   2  17       99.55      139.52     18.21 o 
 -10   2  17      139.62      124.09     12.85 o 
  -9   2  17       78.26       92.70     12.78 o 
  -8   2  17      216.83      220.13     15.89 o 
  -7   2  17       71.67       24.52      8.94 o 
  -6   2  17      518.39      563.43     18.83 o 
  -5   2  17      363.49      406.22     15.74 o 
  -4   2  17      258.21      223.62     15.63 o 
  -3   2  17       92.15       78.37      8.18 o 
  -2   2  17      141.86      145.39     13.67 o 
  -1   2  17        3.31        8.92      4.89 o 
   0   2  17        9.91       15.02      5.46 o 
   1   2  17        5.31        3.95      4.56 o 
   2   2  17        9.60        4.80      4.48 o 
   3   2  17      158.00      164.59     11.24 o 
   4   2  17       13.39        2.40      5.16 o 
   5   2  17       55.57       62.35     16.33 o 
   6   2  17      157.87      181.90     13.33 o 
   7   2  17      219.18      249.94     15.52 o 
   8   2  17       87.01       99.32     12.01 o 
   9   2  17      185.55      180.58     15.47 o 
  10   2  17       37.56       24.19     12.28 o 
  11   2  17      203.36      175.69     20.79 o 
 -10   3  17       80.58       88.41     13.87 o 
  -9   3  17      176.66      127.79     12.64 o 
  -8   3  17      138.81      126.16     12.23 o 
  -7   3  17      213.99      207.44     13.53 o 
  -6   3  17     1024.31     1057.44     39.85 o 
  -5   3  17      583.15      633.36     19.46 o 
  -4   3  17      226.29      252.32     17.18 o 
  -3   3  17      973.05      929.60     26.23 o 
  -2   3  17      751.54      680.29     22.13 o 
  -1   3  17      776.61      848.35     24.92 o 
   0   3  17      346.76      361.81     13.81 o 
   1   3  17      755.72      785.87     23.40 o 
   2   3  17      224.48      229.06     13.51 o 
   3   3  17      472.31      431.27     17.89 o 
   4   3  17      311.76      306.57     24.59 o 
   5   3  17      291.42      255.64     15.62 o 
   6   3  17      394.52      404.76     22.91 o 
   7   3  17      836.50      894.50     28.01 o 
   8   3  17        9.33        9.46      8.29 o 
   9   3  17       99.28       92.48     13.34 o 
  10   3  17       53.43       51.92     11.81 o 
  -9   4  17       35.77       39.04     11.21 o 
  -8   4  17       55.18       42.53      9.73 o 
  -7   4  17       27.39       26.25      8.48 o 
  -6   4  17        7.86       20.44      7.39 o 
  -5   4  17      267.36      212.90     15.78 o 
  -4   4  17        4.55        7.06      7.46 o 
  -3   4  17       17.52       22.30      8.52 o 
  -2   4  17       36.29       29.41     12.22 o 
  -1   4  17       26.18       50.88     11.94 o 
   0   4  17        3.16        7.79      7.23 o 
   1   4  17      412.37      413.28     18.56 o 
   2   4  17      144.62      162.02     13.26 o 
   3   4  17       99.32      122.45     12.41 o 
   4   4  17        4.62        4.37      8.73 o 
   5   4  17      665.10      638.99     23.85 o 
   6   4  17       16.70       14.07      8.57 o 
   7   4  17       22.79       26.00     10.87 o 
   8   4  17      106.77      131.80     15.31 o 
   9   4  17       26.30       29.92     11.42 o 
  -7   5  17       48.65       43.45     26.51 o 
  -6   5  17        2.81       -5.59      8.36 o 
  -5   5  17       10.07       11.27      9.09 o 
  -4   5  17       57.84       40.94     23.76 o 
  -3   5  17        1.07        4.39      9.66 o 
  -2   5  17        2.21        8.01      9.86 o 
  -1   5  17      107.19       80.43     15.00 o 
   0   5  17        2.47        8.71     10.01 o 
   1   5  17        0.48        6.24      8.41 o 
   2   5  17      237.26      266.59     17.55 o 
   3   5  17       78.37       86.30     15.42 o 
   4   5  17        3.24       21.59      9.24 o 
   5   5  17       48.04       47.15     11.22 o 
   6   5  17        9.43       13.66     11.18 o 
   7   5  17        3.68       -2.58      9.68 o 
  -4   6  17        2.36       18.67     17.71 o 
  -3   6  17       10.89       17.97     11.77 o 
  -2   6  17       50.25       54.47     29.70 o 
  -1   6  17       10.74        9.49     11.32 o 
   0   6  17        7.39       15.94     11.32 o 
   1   6  17        7.67       24.20     10.59 o 
   2   6  17       49.81       29.48     10.94 o 
   3   6  17       47.45       43.73     12.29 o 
   4   6  17       15.62       35.54     11.72 o 
 -11   0  18       50.89       45.13     14.45 o 
 -10   0  18      248.49      293.56     24.47 o 
  -9   0  18      595.53      627.85     72.81 o 
  -8   0  18      421.83      465.77     26.14 o 
  -7   0  18      268.78      328.76     37.17 o 
  -6   0  18     2092.46     2069.14     49.83 o 
  -5   0  18     2063.40     2142.38     49.90 o 
  -4   0  18     1263.71     1207.09     46.77 o 
  -3   0  18       63.95       51.02     10.82 o 
  -2   0  18     2385.72     2360.39     48.19 o 
  -1   0  18       72.45       77.67     10.73 o 
   0   0  18      776.62      786.36     25.32 o 
   1   0  18      937.19      866.77     30.49 o 
   2   0  18      781.67      762.77     25.14 o 
   3   0  18        5.47        3.86      5.90 o 
   4   0  18      661.17      676.10     34.26 o 
   5   0  18       10.19       15.80     10.92 o 
   6   0  18       84.44       91.31     16.76 o 
   7   0  18      284.99      264.18     24.29 o 
 -11   1  18        3.09       15.35      8.96 o 
 -10   1  18        0.02        5.25      9.52 o 
  -9   1  18       13.01       -4.20     11.16 o 
  -8   1  18        7.00       -7.61      6.51 o 
  -7   1  18       60.60       37.67      9.22 o 
  -6   1  18      163.31      139.44     11.15 o 
  -5   1  18       55.14       37.85      7.73 o 
  -4   1  18        2.90        2.35      7.19 o 
  -3   1  18       65.38       75.22      7.95 o 
  -2   1  18      487.32      517.26     15.59 o 
  -1   1  18      742.80      751.57     18.01 o 
   0   1  18      528.57      533.80     15.59 o 
   1   1  18      671.83      656.81     16.05 o 
   2   1  18      261.86      245.82     26.64 o 
   3   1  18      200.66      227.84     27.53 o 
   4   1  18      191.16      209.08     11.98 o 
   5   1  18      242.59      252.32     16.08 o 
   6   1  18      897.89      919.34     29.33 o 
   7   1  18      347.37      304.27     28.00 o 
   8   1  18      362.76      427.09     34.04 o 
   9   1  18      425.75      454.98     36.27 o 
 -11   2  18       27.13       19.93      9.84 o 
 -10   2  18       21.48       11.42      7.86 o 
  -9   2  18       50.29       59.03     19.52 o 
  -8   2  18      197.55      205.26     13.85 o 
  -7   2  18       19.30       14.71      7.52 o 
  -6   2  18        1.13        4.90      6.70 o 
  -5   2  18      439.14      434.73     16.79 o 
  -4   2  18      277.59      324.88     14.25 o 
  -3   2  18        0.42        1.11      5.41 o 
  -2   2  18      516.57      518.32     15.77 o 
  -1   2  18      235.01      239.59     13.69 o 
   0   2  18        1.06       -0.84      4.37 o 
   1   2  18       20.84       22.44      5.47 o 
   2   2  18      138.61      171.51      9.74 o 
   3   2  18       38.48       31.11      7.36 o 
   4   2  18        1.79        6.67      5.95 o 
   5   2  18        4.58       11.61      6.51 o 
   6   2  18        6.85        5.84      6.56 o 
   7   2  18        1.00        4.64      6.99 o 
   8   2  18       11.74       13.59      8.00 o 
   9   2  18       17.86      -11.78     11.56 o 
  10   2  18        1.41        4.41     10.46 o 
 -10   3  18       14.65       10.35      8.58 o 
  -9   3  18        1.91       14.18      8.25 o 
  -8   3  18       78.49       81.02     10.89 o 
  -7   3  18        3.21        6.37      6.73 o 
  -6   3  18        3.21       -1.44      6.72 o 
  -5   3  18      200.05      178.06     12.43 o 
  -4   3  18       33.78       26.40      7.42 o 
  -3   3  18        0.37        5.03      6.81 o 
  -2   3  18       19.26        9.31      7.33 o 
  -1   3  18       29.94       17.21      7.38 o 
   0   3  18      124.58      122.59     11.56 o 
   1   3  18      194.64      203.82     15.79 o 
   2   3  18       36.70       35.40      8.26 o 
   3   3  18       71.78       88.09     10.49 o 
   4   3  18      285.51      283.43     22.26 o 
   5   3  18        0.21        6.15      9.15 o 
   6   3  18      226.73      220.92     16.47 o 
   7   3  18      205.13      184.25     15.60 o 
   8   3  18      100.90      111.29     13.66 o 
   9   3  18       31.28       26.12     10.10 o 
  -9   4  18       62.38      102.86     15.00 o 
  -8   4  18      148.04      160.82     16.53 o 
  -7   4  18       57.23       65.47     10.29 o 
  -6   4  18       42.82       50.53      9.25 o 
  -5   4  18      155.49      154.07     24.50 o 
  -4   4  18      212.00      210.17     15.75 o 
  -3   4  18       81.87       58.50     10.46 o 
  -2   4  18       57.39       55.18     12.63 o 
  -1   4  18       21.23       34.02     11.30 o 
   0   4  18      389.76      439.83     57.22 o 
   1   4  18        4.61       -3.16      6.83 o 
   2   4  18      470.35      460.93     20.04 o 
   3   4  18       74.05       85.96     11.46 o 
   4   4  18      105.49      105.17     19.56 o 
   5   4  18      145.70      117.81     13.51 o 
   6   4  18       18.02        7.01      9.08 o 
   7   4  18        8.27        5.97     16.46 o 
   8   4  18       34.52       28.45     10.96 o 
  -7   5  18        0.45        4.39     11.77 o 
  -6   5  18        0.03        3.38      9.34 o 
  -5   5  18        3.65       -2.11      8.92 o 
  -4   5  18        1.41       -6.54     15.48 o 
  -3   5  18       70.68       35.35     12.06 o 
  -2   5  18       22.80       17.50     13.31 o 
  -1   5  18      272.22      253.14     21.52 o 
   0   5  18      131.05      139.07     17.50 o 
   1   5  18      163.83      169.12     15.45 o 
   2   5  18      204.29      191.05     16.07 o 
   3   5  18        7.32        3.22      8.81 o 
   4   5  18      197.05      170.79     17.41 o 
   5   5  18       62.94       66.59     12.22 o 
   6   5  18      189.33      183.81     17.42 o 
  -3   6  18      101.19      115.10     21.37 o 
  -2   6  18       56.01       66.11     28.85 o 
  -1   6  18       34.32       25.61     20.42 o 
   0   6  18       81.17      114.07     30.76 o 
   1   6  18       23.11       -2.65     10.87 o 
   2   6  18       21.35       -0.10     12.65 o 
   3   6  18       51.23       68.72     13.87 o 
 -11   1  19       64.50      105.47     18.92 o 
 -10   1  19        1.54        8.75      8.61 o 
  -9   1  19       30.63       20.51      8.46 o 
  -8   1  19      223.87      214.59     14.28 o 
  -7   1  19      140.45      153.07     12.27 o 
  -6   1  19        0.51        3.01      6.17 o 
  -5   1  19       55.86       44.74      8.12 o 
  -4   1  19     2387.79     2326.16     39.82 o 
  -3   1  19      424.77      426.86     17.55 o 
  -2   1  19        1.85       -0.68      5.09 o 
  -1   1  19      187.32      187.99     10.40 o 
   0   1  19       24.25       22.04      5.79 o 
   1   1  19        2.68        3.34      5.57 o 
   2   1  19       16.11        4.61      8.16 o 
   3   1  19        8.01       -0.27      5.16 o 
   4   1  19       76.57       83.81      9.79 o 
   5   1  19        8.46        5.74      7.83 o 
   6   1  19       68.89       48.04     16.33 o 
   7   1  19      193.47      191.96     24.07 o 
   8   1  19        5.12        6.15     14.64 o 
   9   1  19       32.16       30.23     16.97 o 
 -10   2  19      122.22      100.70     12.54 o 
  -9   2  19      103.46      115.52     12.83 o 
  -8   2  19       70.74       73.89     22.30 o 
  -7   2  19      307.18      323.36     16.21 o 
  -6   2  19      381.90      432.63     17.52 o 
  -5   2  19     1398.92     1394.06     31.02 o 
  -4   2  19       31.08       72.71     11.08 o 
  -3   2  19      768.85      773.36     20.33 o 
  -2   2  19      471.88      488.35     16.16 o 
  -1   2  19      538.39      495.89     19.24 o 
   0   2  19      721.38      700.26     22.39 o 
   1   2  19      394.65      374.61     14.83 o 
   2   2  19      228.45      256.26     17.38 o 
   3   2  19      426.33      452.18     21.11 o 
   4   2  19       98.84       81.72     10.15 o 
   5   2  19      484.33      487.64     19.41 o 
   6   2  19      360.58      352.34     17.67 o 
   7   2  19      215.18      211.24     15.26 o 
   8   2  19      315.91      362.75     24.62 o 
   9   2  19      175.84      159.25     19.39 o 
  10   2  19        1.76       -4.53     10.80 o 
  -9   3  19       57.18       64.59     11.04 o 
  -8   3  19       47.64       71.51     10.89 o 
  -7   3  19      137.13      164.37     12.94 o 
  -6   3  19       89.60       93.40     10.83 o 
  -5   3  19        0.56        2.58      6.68 o 
  -4   3  19      923.33      809.38     25.20 o 
  -3   3  19       91.82      104.92     12.01 o 
  -2   3  19       17.74       15.26      7.87 o 
  -1   3  19       90.85       74.10     10.05 o 
   0   3  19        4.56       13.09      9.25 o 
   1   3  19        4.58        8.22      6.78 o 
   2   3  19        6.22       15.01      8.54 o 
   3   3  19       58.16       76.72     10.42 o 
   4   3  19       28.47       31.94     10.92 o 
   5   3  19      594.16      581.66     22.45 o 
   6   3  19       12.54       23.82      8.68 o 
   7   3  19      256.33      272.34     21.85 o 
   8   3  19        0.86        2.76      8.57 o 
   9   3  19       39.70       47.33     12.40 o 
  -8   4  19        8.35       -6.32      7.39 o 
  -7   4  19      149.79      173.07     15.53 o 
  -6   4  19       85.61      107.40     17.49 o 
  -5   4  19       27.36       45.26     10.96 o 
  -4   4  19      118.60      106.74     13.34 o 
  -3   4  19      130.11      122.03     13.25 o 
  -2   4  19      302.59      233.11     19.76 o 
  -1   4  19       54.90       46.81     12.31 o 
   0   4  19       85.22      102.74     15.92 o 
   1   4  19      390.43      428.27     38.02 o 
   2   4  19        3.60        9.54      7.61 o 
   3   4  19      209.65      233.92     16.29 o 
   4   4  19      137.73      161.01     14.35 o 
   5   4  19       43.83       49.39     10.60 o 
   6   4  19      162.83      191.54     22.32 o 
   7   4  19      321.71      332.67     20.78 o 
   8   4  19        8.84        4.28      9.76 o 
  -6   5  19        0.78        7.24     10.24 o 
  -5   5  19        0.91       -2.84     11.40 o 
  -4   5  19        9.45      -14.90      9.93 o 
  -3   5  19       12.55        3.43     10.80 o 
  -2   5  19       18.04        7.50     17.76 o 
  -1   5  19        0.48      -19.41     12.94 o 
   0   5  19       30.60       35.37     13.30 o 
   1   5  19      103.01       79.86     14.79 o 
   2   5  19        1.13        4.90      8.39 o 
   3   5  19        0.26       -6.55      8.28 o 
   4   5  19        3.80       11.23      9.18 o 
   5   5  19       29.80       37.12     11.06 o 
   6   5  19        0.08        3.69     10.24 o 
  -2   6  19       16.90       16.12     19.94 o 
  -1   6  19        0.42        5.49     11.40 o 
   0   6  19        0.13        3.44     12.45 o 
   1   6  19       44.27       40.42     14.46 o 
   2   6  19        2.83        8.29     12.46 o 
 -10   0  20        7.27       11.35     11.59 o 
  -9   0  20        1.45      -13.13      8.75 o 
  -8   0  20       10.42       -9.94     27.95 o 
  -7   0  20        0.62       18.47     10.91 o 
  -6   0  20      613.82      539.22     27.51 o 
  -5   0  20      410.81      401.90     23.46 o 
  -4   0  20      141.84      149.87     15.60 o 
  -3   0  20     1584.72     1505.62     40.38 o 
  -2   0  20     2806.87     2730.57     87.81 o 
  -1   0  20     1460.77     1432.96     37.42 o 
   0   0  20      222.05      236.54     29.80 o 
   1   0  20      540.73      571.15     22.62 o 
   2   0  20       89.81      104.08     11.41 o 
   3   0  20      818.53      862.55     41.04 o 
   4   0  20      101.91       65.22     16.86 o 
   5   0  20      386.62      346.27     27.68 o 
   6   0  20      480.44      530.38     33.94 o 
 -10   1  20      119.62      135.05     18.45 o 
  -9   1  20      265.54      260.26     21.48 o 
  -8   1  20      321.60      346.05     17.58 o 
  -7   1  20      409.07      415.96     36.28 o 
  -6   1  20      321.12      383.73     25.25 o 
  -5   1  20      633.82      670.89     20.62 o 
  -4   1  20     1099.15     1091.23     28.37 o 
  -3   1  20       25.69       13.36      8.43 o 
  -2   1  20      368.31      398.03     14.84 o 
  -1   1  20      123.54      122.18      9.40 o 
   0   1  20      359.49      370.40     13.76 o 
   1   1  20      253.45      255.12     14.31 o 
   2   1  20      511.06      531.92     18.73 o 
   3   1  20       39.27       61.26      8.91 o 
   4   1  20      276.64      277.10     14.30 o 
   5   1  20        1.46       -4.93      6.55 o 
   6   1  20       45.02       52.29     17.07 o 
   7   1  20       31.00       57.80     16.76 o 
   8   1  20       24.45       31.39     16.54 o 
 -10   2  20       21.47       15.80      9.26 o 
  -9   2  20       11.43       30.93      9.52 o 
  -8   2  20       20.36       -8.28     15.76 o 
  -7   2  20       45.39       36.10      9.03 o 
  -6   2  20        6.48        6.93      6.98 o 
  -5   2  20        1.96       -7.10     10.04 o 
  -4   2  20       91.30       84.04      9.64 o 
  -3   2  20       59.71       52.42      8.04 o 
  -2   2  20        6.86       14.10      7.31 o 
  -1   2  20        5.08       13.80      7.49 o 
   0   2  20       13.37       26.06      7.95 o 
   1   2  20       78.88      100.45      8.71 o 
   2   2  20       15.82       17.86      7.28 o 
   3   2  20       34.42       43.44      8.33 o 
   4   2  20      105.47      116.44     14.82 o 
   5   2  20      116.58      122.14     11.88 o 
   6   2  20      199.93      219.08     17.31 o 
   7   2  20       52.45       52.11     10.52 o 
   8   2  20       42.15       57.02     13.95 o 
   9   2  20        0.65        1.88     10.37 o 
  -9   3  20        3.70       -9.53      7.85 o 
  -8   3  20        2.72        8.88      7.88 o 
  -7   3  20       17.74        9.14      7.39 o 
  -6   3  20       20.64       33.46      8.55 o 
  -5   3  20       17.94       21.01      7.43 o 
  -4   3  20        1.26        2.32      7.94 o 
  -3   3  20        5.24        0.44      7.55 o 
  -2   3  20       10.19        3.12      7.33 o 
  -1   3  20       13.91       18.00      8.08 o 
   0   3  20      245.26      192.33     17.92 o 
   1   3  20       88.49       75.41     13.23 o 
   2   3  20      206.44      163.13     13.09 o 
   3   3  20        0.92       -2.60      6.34 o 
   4   3  20       72.94       54.49     15.33 o 
   5   3  20        6.84       13.65      8.38 o 
   6   3  20       33.80       31.87      9.40 o 
   7   3  20       24.92       32.09     10.96 o 
   8   3  20       28.87       22.17     10.25 o 
  -7   4  20        0.60      -10.91      8.49 o 
  -6   4  20        3.00      -11.10      8.45 o 
  -5   4  20        2.26       -1.67      8.77 o 
  -4   4  20        0.94        3.64      8.21 o 
  -3   4  20        0.05       -2.00      9.33 o 
  -2   4  20      165.38      153.37     17.55 o 
  -1   4  20      112.70       85.69     15.46 o 
   0   4  20       74.56       89.33     15.82 o 
   1   4  20      187.62      194.28     19.07 o 
   2   4  20        2.74        7.81      7.78 o 
   3   4  20       36.63       16.92      8.78 o 
   4   4  20      153.48      130.25     14.11 o 
   5   4  20        3.27       -0.55     10.67 o 
   6   4  20      151.46      165.74     16.10 o 
   7   4  20       40.53       24.97     10.66 o 
  -5   5  20       36.52       28.17     14.84 o 
  -4   5  20      163.08      167.51     28.95 o 
  -3   5  20       35.64       29.95     12.40 o 
  -2   5  20      186.72      163.36     19.42 o 
  -1   5  20      147.94      144.77     18.44 o 
   0   5  20       81.11       83.17     15.99 o 
   1   5  20       72.49       86.85     15.91 o 
   2   5  20      191.98      149.98     18.74 o 
   3   5  20       75.48       69.92     12.81 o 
   4   5  20       10.52        9.00      9.11 o 
   5   5  20        0.13        0.59      9.19 o 
 -10   1  21       67.15       95.85     13.38 o 
  -9   1  21       32.50       38.66     12.06 o 
  -8   1  21       11.41       17.32      9.22 o 
  -7   1  21       39.87       40.88     10.76 o 
  -6   1  21      106.57       98.10     11.07 o 
  -5   1  21      167.28      154.78     14.68 o 
  -4   1  21       42.72       32.59      7.83 o 
  -3   1  21      513.78      483.34     20.01 o 
  -2   1  21       57.12       57.65      9.57 o 
  -1   1  21      715.85      751.97     19.52 o 
   0   1  21      127.87      136.96     13.64 o 
   1   1  21      116.46      120.90     11.25 o 
   2   1  21       81.46       75.01      9.79 o 
   3   1  21        1.14       -9.45      6.77 o 
   4   1  21      201.13      194.38     16.26 o 
   5   1  21      107.12      114.54     21.00 o 
   6   1  21       78.44       70.21     19.83 o 
   7   1  21      141.53      164.17     24.60 o 
   8   1  21      236.75      204.90     27.15 o 
  -9   2  21      105.68      108.51     13.01 o 
  -8   2  21      115.14      129.12     13.11 o 
  -7   2  21      142.63      191.48     23.28 o 
  -6   2  21      248.89      274.62     15.54 o 
  -5   2  21      160.95      198.26     14.22 o 
  -4   2  21      276.64      287.67     14.82 o 
  -3   2  21        9.18       14.64      6.81 o 
  -2   2  21      160.54      150.04     13.26 o 
  -1   2  21       40.10       46.63      9.50 o 
   0   2  21      158.04      158.43     12.86 o 
   1   2  21       63.69       51.71     13.06 o 
   2   2  21        7.49        9.91      6.35 o 
   3   2  21        0.98       -4.39      5.95 o 
   4   2  21      104.83       89.46     11.19 o 
   5   2  21      126.18      100.66     11.96 o 
   6   2  21       31.30       29.23      9.13 o 
   7   2  21       81.49       76.99     14.77 o 
   8   2  21       81.21       69.16     14.79 o 
   9   2  21       14.02       16.24     11.68 o 
  -8   3  21      128.17      134.34     16.13 o 
  -7   3  21       29.64       35.10      9.01 o 
  -6   3  21       62.53       93.69     11.28 o 
  -5   3  21      323.45      336.49     19.66 o 
  -4   3  21      386.40      345.58     20.09 o 
  -3   3  21       17.90       16.69      8.56 o 
  -2   3  21      104.48      111.42     13.11 o 
  -1   3  21     1117.50     1150.93     30.48 o 
   0   3  21       83.62       83.56     14.20 o 
   1   3  21      198.76      219.04     44.28 o 
   2   3  21      259.23      270.63     31.92 o 
   3   3  21      514.16      519.93     23.19 o 
   4   3  21      101.44       85.64     13.14 o 
   5   3  21      526.20      536.68     22.61 o 
   6   3  21      196.16      225.30     16.81 o 
   7   3  21      183.46      206.92     19.88 o 
   8   3  21      131.65      137.99     16.02 o 
  -7   4  21        3.96       18.10     10.69 o 
  -6   4  21       41.47       38.34     11.61 o 
  -5   4  21        9.41        3.70     16.45 o 
  -4   4  21       54.03       54.71     11.29 o 
  -3   4  21       62.34      101.81     19.94 o 
  -2   4  21        9.19       -8.59      9.66 o 
  -1   4  21        2.89        7.00     10.57 o 
   0   4  21       14.25       24.90     12.28 o 
   1   4  21        1.40       -5.90     21.00 o 
   2   4  21       24.55       17.65     10.61 o 
   3   4  21       52.82       52.82     11.03 o 
   4   4  21       38.09       48.06     11.04 o 
   5   4  21       62.97       51.25     11.32 o 
   6   4  21       10.82       11.01      9.82 o 
  -4   5  21        0.19       10.30     13.23 o 
  -3   5  21        1.96        8.67     11.31 o 
  -2   5  21       43.34       57.05     18.77 o 
  -1   5  21        6.75       11.36     14.05 o 
   0   5  21        8.41       -3.77     10.31 o 
   1   5  21       33.14       43.68     25.67 o 
   2   5  21        2.09       -4.93     10.34 o 
   3   5  21       20.03        9.58     10.25 o 
   4   5  21       17.31       22.11     10.98 o 
  -9   0  22      128.09      168.07     21.62 o 
  -8   0  22      583.97      644.20     45.13 o 
  -7   0  22      471.43      574.80     33.83 o 
  -6   0  22       98.30      106.86     32.45 o 
  -5   0  22      397.80      379.04     23.99 o 
  -4   0  22      922.53      891.89     54.04 o 
  -3   0  22      171.48      191.03     40.14 o 
  -2   0  22       66.77       94.71     13.89 o 
  -1   0  22      181.02      233.80     17.57 o 
   0   0  22     2789.43     2939.83     57.05 o 
   1   0  22       23.17       30.80      9.96 o 
   2   0  22      687.94      751.30     40.30 o 
   3   0  22      334.42      331.95     28.85 o 
   4   0  22      162.95      163.64     23.12 o 
   5   0  22       21.10       18.24     14.21 o 
  -9   1  22        0.42        2.78      8.49 o 
  -8   1  22       24.85       16.55     10.26 o 
  -7   1  22       10.68        1.32      7.29 o 
  -6   1  22        0.88       -7.47      6.45 o 
  -5   1  22        3.30       17.79      7.53 o 
  -4   1  22       21.90        1.10      6.41 o 
  -3   1  22      126.18      132.75     11.11 o 
  -2   1  22      137.79      140.76     14.72 o 
  -1   1  22      226.54      219.68     12.13 o 
   0   1  22      541.33      568.92     40.18 o 
   1   1  22       31.98       34.28      8.36 o 
   2   1  22       62.56       67.86     10.04 o 
   3   1  22      258.66      265.09     14.94 o 
   4   1  22      125.08      149.96     24.39 o 
   5   1  22      381.99      446.07     35.63 o 
   6   1  22      230.42      211.58     27.26 o 
   7   1  22      214.12      194.61     27.04 o 
  -8   2  22       33.07       30.29      9.41 o 
  -7   2  22       87.61       92.69     16.15 o 
  -6   2  22       95.75      125.84     12.27 o 
  -5   2  22        1.33       13.39      7.73 o 
  -4   2  22       33.78       24.22      7.68 o 
  -3   2  22      323.24      292.97     17.73 o 
  -2   2  22        3.02        3.12      7.77 o 
  -1   2  22       37.71       35.25      9.13 o 
   0   2  22      207.28      220.41     15.56 o 
   1   2  22        0.16       -7.08      6.55 o 
   2   2  22        0.95        6.69      6.55 o 
   3   2  22      133.94      124.33     12.15 o 
   4   2  22       22.21       30.26      9.04 o 
   5   2  22        2.53       -5.24      9.44 o 
   6   2  22        0.57        2.59      8.03 o 
   7   2  22        8.96        4.65     10.29 o 
   8   2  22        2.11       -4.53     10.68 o 
  -8   3  22        2.07       16.52     13.34 o 
  -7   3  22        1.87        3.59      7.78 o 
  -6   3  22       28.77       16.86      9.87 o 
  -5   3  22       29.70       20.54     10.18 o 
  -4   3  22        0.25       -5.92      8.01 o 
  -3   3  22        4.65       -8.42      7.26 o 
  -2   3  22      100.18      107.72     13.10 o 
  -1   3  22        4.33        0.57     11.14 o 
   0   3  22        7.65      -12.11      9.53 o 
   1   3  22        0.48        7.56      9.86 o 
   2   3  22       10.41       24.56     11.35 o 
   3   3  22        0.69        2.92      7.74 o 
   4   3  22        9.32       -1.38      7.44 o 
   5   3  22        3.07        5.57      7.84 o 
   6   3  22       44.06       41.70     10.82 o 
   7   3  22       22.93       14.86      9.24 o 
  -6   4  22       34.16       44.63     13.57 o 
  -5   4  22       45.50       59.40     21.70 o 
  -4   4  22       84.53       84.98     13.60 o 
  -3   4  22       90.86      106.51     20.57 o 
  -2   4  22       52.05       65.19     14.92 o 
  -1   4  22       37.07       70.21     14.92 o 
   0   4  22      496.02      511.96     28.20 o 
   1   4  22      107.51      106.32     16.81 o 
   2   4  22      176.44      179.33     19.83 o 
   3   4  22        1.50        5.12      8.73 o 
   4   4  22      156.40      160.80     15.78 o 
   5   4  22        0.73        1.27      8.85 o 
   6   4  22        0.12       -8.64     10.49 o 
  -3   5  22       30.03       19.07     12.80 o 
  -2   5  22        9.23        2.17     10.78 o 
  -1   5  22       44.29        4.43     11.85 o 
   0   5  22       22.39       17.97     12.43 o 
   1   5  22       78.20       59.69     15.85 o 
   2   5  22       27.48       23.25     12.62 o 
  -8   1  23       31.87        9.32     12.29 o 
  -7   1  23      214.92      211.76     16.27 o 
  -6   1  23       80.16       73.34     11.48 o 
  -5   1  23        5.48        7.86      7.16 o 
  -4   1  23        1.14       -1.40      9.57 o 
  -3   1  23      176.74      176.28     18.45 o 
  -2   1  23      137.63      159.49     11.51 o 
  -1   1  23      543.20      507.76     22.99 o 
   0   1  23      585.79      655.59     27.68 o 
   1   1  23      125.22      140.42     17.60 o 
   2   1  23       19.93       20.30      8.56 o 
   3   1  23        7.07       -0.89      6.89 o 
   4   1  23       43.36       47.41     19.41 o 
   5   1  23        2.36       -0.42     14.64 o 
   6   1  23       30.98       25.88     17.82 o 
   7   1  23        0.21        2.76     16.23 o 
  -8   2  23       53.24       37.52     21.32 o 
  -7   2  23       42.77       24.92     14.05 o 
  -6   2  23       14.78       24.39     10.37 o 
  -5   2  23      194.68      178.88     13.55 o 
  -4   2  23       96.07       97.48     12.94 o 
  -3   2  23      367.08      331.46     19.03 o 
  -2   2  23        7.93       12.82      8.82 o 
  -1   2  23      439.65      460.81     20.66 o 
   0   2  23      184.20      184.03     14.33 o 
   1   2  23      423.61      398.50     23.40 o 
   2   2  23       37.54       43.45     12.23 o 
   3   2  23      249.93      287.11     20.20 o 
   4   2  23      183.10      176.10     14.25 o 
   5   2  23      451.16      442.79     20.67 o 
   6   2  23      168.83      180.15     19.74 o 
   7   2  23      257.53      252.31     22.64 o 
  -7   3  23       52.25       61.46     13.03 o 
  -6   3  23       49.71       54.47     12.93 o 
  -5   3  23      131.70      134.85     15.58 o 
  -4   3  23       71.47       87.52     12.91 o 
  -3   3  23       24.83       12.56      9.59 o 
  -2   3  23      142.74      153.04     14.87 o 
  -1   3  23       36.37       24.67     11.35 o 
   0   3  23       16.67       10.98     10.43 o 
   1   3  23       84.09       68.32     14.62 o 
   2   3  23        8.11       -4.25      8.75 o 
   3   3  23        1.31        3.41      8.31 o 
   4   3  23       41.51       20.06      9.15 o 
   5   3  23       36.38       21.28      9.43 o 
   6   3  23        0.63        2.16      8.77 o 
  -5   4  23      102.36      118.12     15.57 o 
  -4   4  23       16.82       46.60     14.08 o 
  -3   4  23       56.68       54.90     14.62 o 
  -2   4  23      123.76      119.73     17.48 o 
  -1   4  23       37.69       42.53     14.32 o 
   0   4  23      173.47      201.17     20.68 o 
   1   4  23       48.75       55.46     16.28 o 
   2   4  23       91.55       92.49     16.97 o 
   3   4  23      221.47      190.03     20.81 o 
   4   4  23        6.52       10.48     10.04 o 
  -8   0  24       51.16       65.83     22.59 o 
  -7   0  24       14.59       24.62     13.28 o 
  -6   0  24       25.32       19.82     11.62 o 
  -5   0  24        7.51        5.29     10.98 o 
  -4   0  24        6.00       -5.35      8.68 o 
  -3   0  24      357.82      321.26     22.24 o 
  -2   0  24        8.55       10.80     10.39 o 
  -1   0  24       50.42       42.94     11.87 o 
   0   0  24     1434.52     1493.24     41.23 o 
   1   0  24       90.18       88.34     21.11 o 
   2   0  24       11.97        6.58     14.74 o 
   3   0  24      382.16      427.19     34.47 o 
   4   0  24       67.97       72.12     19.62 o 
   5   0  24      445.71      417.43     34.57 o 
  -8   1  24      128.79      163.14     15.36 o 
  -7   1  24       95.19      122.81     13.15 o 
  -6   1  24      190.62      190.30     14.91 o 
  -5   1  24      167.96      156.06     14.83 o 
  -4   1  24       59.90       62.01      9.90 o 
  -3   1  24      110.54      124.47     11.57 o 
  -2   1  24      261.31      301.13     27.41 o 
  -1   1  24       28.63       45.51     10.14 o 
   0   1  24      276.38      291.12     16.91 o 
   1   1  24      688.65      688.62     24.09 o 
   2   1  24      399.51      436.12     36.54 o 
   3   1  24       24.90       39.66     17.82 o 
   4   1  24      207.73      238.41     28.63 o 
   5   1  24       19.01       -1.06     16.76 o 
   6   1  24       74.55       34.04     18.98 o 
   7   1  24        5.42       17.61     16.33 o 
  -7   2  24        8.84       28.46     10.00 o 
  -6   2  24        1.80        1.62      7.85 o 
  -5   2  24       13.20       15.51      8.41 o 
  -4   2  24        1.00        7.98      8.66 o 
  -3   2  24        0.05        2.56      8.52 o 
  -2   2  24        1.07       -1.37      8.42 o 
  -1   2  24      255.40      240.48     16.79 o 
   0   2  24        3.29       12.22     12.36 o 
   1   2  24       28.64       42.84     11.77 o 
   2   2  24       56.41       39.67     11.70 o 
   3   2  24       29.18        9.98     12.94 o 
   4   2  24       20.12       12.02      8.07 o 
   5   2  24       16.52        8.94     10.40 o 
   6   2  24       58.32       56.46     15.03 o 
   7   2  24        2.20      -11.78     10.78 o 
  -6   3  24        4.87        5.33     10.46 o 
  -5   3  24        0.04        0.87      9.05 o 
  -4   3  24        3.10        4.30      9.84 o 
  -3   3  24        7.13        7.02     12.14 o 
  -2   3  24       38.85       29.51     18.35 o 
  -1   3  24       37.56       15.28     12.62 o 
   0   3  24       40.73       62.67     13.93 o 
   1   3  24       42.29        9.20     10.45 o 
   2   3  24       33.44       41.97     13.56 o 
   3   3  24        3.13        2.37     10.16 o 
   4   3  24        2.24        5.95      8.48 o 
   5   3  24       31.10       29.06     10.25 o 
  -4   4  24        5.11       -1.12     12.16 o 
  -3   4  24        0.01        1.71     11.77 o 
  -2   4  24        1.60        3.84     11.25 o 
  -1   4  24       41.72       38.36     13.10 o 
   0   4  24       40.67       21.39     12.86 o 
   1   4  24        7.02       14.36     11.46 o 
   2   4  24        2.83        5.40     11.90 o 
   3   4  24       49.99       40.27     13.57 o 
  -7   1  25       11.62       32.91     21.81 o 
  -6   1  25        4.52       -9.38     10.76 o 
  -5   1  25       46.11       50.95      9.83 o 
  -4   1  25       99.65       87.46     15.70 o 
  -3   1  25       69.65       67.88      9.92 o 
  -2   1  25        0.66       12.21      9.04 o 
  -1   1  25      212.37      244.23     16.66 o 
   0   1  25        0.89      -11.19      7.46 o 
   1   1  25      292.53      314.25     17.78 o 
   2   1  25       13.93       19.21     11.88 o 
   3   1  25      115.39      122.92     24.71 o 
   4   1  25       84.94       62.57     21.11 o 
   5   1  25       80.49       74.03     22.38 o 
   6   1  25      130.24      123.13     27.04 o 
  -6   2  25       54.24       32.33      9.87 o 
  -5   2  25      102.31       83.91     14.50 o 
  -4   2  25       33.57       31.13     10.45 o 
  -3   2  25       76.30       74.65     12.42 o 
  -2   2  25       18.89       29.51     10.53 o 
  -1   2  25       93.54       95.66     15.12 o 
   0   2  25      107.54       92.05     15.62 o 
   1   2  25        5.64       10.78     10.28 o 
   2   2  25      263.25      272.89     21.26 o 
   3   2  25       64.92       45.97     13.25 o 
   4   2  25       94.30       77.93     12.09 o 
   5   2  25        0.60      -12.78      9.51 o 
   6   2  25       41.37       23.90     18.88 o 
  -5   3  25        7.33        1.77      9.69 o 
  -4   3  25      150.32      163.37     17.09 o 
  -3   3  25      218.12      160.62     16.47 o 
  -2   3  25       47.02       32.69     28.48 o 
  -1   3  25       76.77       84.37     15.71 o 
   0   3  25      308.90      321.90     23.82 o 
   1   3  25      379.99      382.50     26.11 o 
   2   3  25        2.75        1.62     10.37 o 
   3   3  25      217.91      201.18     22.43 o 
   4   3  25      152.48      165.69     20.00 o 
  -1   4  25        2.66        4.56     11.57 o 
   0   4  25        3.13       -8.78     12.10 o 
   1   4  25        0.79       -6.34     10.09 o 
  -6   0  26      226.39      215.45     22.57 o 
  -5   0  26       74.27       78.15     26.62 o 
  -4   0  26      134.06      177.78     50.16 o 
  -3   0  26      543.25      604.03     30.54 o 
  -2   0  26      191.63      241.58     20.52 o 
  -1   0  26       76.63       89.09     22.70 o 
   0   0  26      391.44      399.51     37.44 o 
   1   0  26     1077.64     1135.43     56.10 o 
   2   0  26      353.24      337.57     33.94 o 
   3   0  26        1.35       -9.76     13.89 o 
   4   0  26      219.01      204.37     27.47 o 
  -6   1  26        6.56        0.34      8.19 o 
  -5   1  26        0.54        4.03      8.05 o 
  -4   1  26       23.99        8.92      8.32 o 
  -3   1  26       12.05        2.55      9.17 o 
  -2   1  26       13.39        8.96      9.29 o 
  -1   1  26      101.72      108.97     16.91 o 
   0   1  26        0.17        6.12      8.63 o 
   1   1  26      105.03      130.89     13.42 o 
   2   1  26       23.33       21.32     18.35 o 
   3   1  26       15.05       10.92     17.92 o 
   4   1  26      231.21      205.11     29.27 o 
   5   1  26       85.53      115.49     24.50 o 
  -5   2  26       12.12        6.98     11.43 o 
  -4   2  26       14.24        1.79      9.68 o 
  -3   2  26        4.22       -2.54      9.47 o 
  -2   2  26       16.25        7.31     12.32 o 
  -1   2  26       92.77       88.75     13.41 o 
   0   2  26        1.20        7.45     11.40 o 
   1   2  26       26.79       34.35     12.77 o 
   2   2  26      185.74      219.99     24.13 o 
   3   2  26        2.85       -8.77      9.76 o 
   4   2  26        5.95        8.17     16.65 o 
   5   2  26        9.83       28.32     18.93 o 
  -3   3  26        3.86        1.57     12.06 o 
  -2   3  26       33.41       35.09     13.45 o 
  -1   3  26        8.49        2.99     17.13 o 
   0   3  26        7.15       15.78     12.18 o 
   1   3  26       27.78       30.59     13.24 o 
   2   3  26        8.53       -5.30     10.84 o 
   3   3  26        0.96        8.39     10.66 o 
  -5   1  27       27.63       26.30      9.82 o 
  -4   1  27        5.60        1.86     13.01 o 
  -3   1  27       26.46       33.94     11.16 o 
  -2   1  27       42.63       56.64     12.23 o 
  -1   1  27       89.79       78.78     12.87 o 
   0   1  27        0.26       -2.47      8.69 o 
   1   1  27        1.13       -9.99     11.24 o 
   2   1  27      211.39      199.70     29.38 o 
   3   1  27      106.68      115.28     26.30 o 
   4   1  27       26.52       36.80     20.47 o 
  -4   2  27       17.39        6.94     18.98 o 
  -3   2  27      154.48      162.12     16.82 o 
  -2   2  27       80.52       60.71     12.86 o 
  -1   2  27      121.93      153.43     15.52 o 
   0   2  27        3.55        9.76     11.24 o 
   1   2  27      274.98      281.48     22.88 o 
   2   2  27       95.94       90.22     16.26 o 
   3   2  27       87.28       67.66     24.39 o 
  -4   0  28        0.02        9.63     12.99 o 
  -3   0  28        3.73       -2.21     12.30 o 
  -2   0  28        3.86        8.17     19.51 o 
  -1   0  28        0.97      -16.23     16.54 o 
   0   0  28        5.23       -8.38     16.86 o 
   1   0  28        9.56       15.59     17.61 o 
   2   0  28       35.80        8.70     18.24 o 
   3   0  28       15.40       -2.97     17.18 o 
  -3   1  28       55.63       80.28     16.30 o 
  -2   1  28      116.60      179.47     16.63 o 
  -1   1  28      194.10      214.84     17.06 o 
   0   1  28      167.61      159.79     20.36 o 
   1   1  28       70.50       78.69     17.10 o 
   2   1  28      160.66      160.78     28.74 o 
   3   1  28      137.80      120.37     26.73 o 
  -1   2  28        3.48       -5.45     10.95 o 
   0   2  28       10.97       -5.24     11.91 o 
                                                 
